# Supplementary material for: Prostate lineage-specific metabolism governs luminal differentiation and response to antiandrogen treatment
Source: Nat Cell Biol. 2023 Dec 4;25(12):1821–32. doi: 10.1038/s41556-023-01274-x (PMC10709144; doi:10.1038/s41556-023-01274-x)
Supplement: Supplementary file 2 — Supplementary Tables 1–10. [file 41556_2023_1274_MOESM2_ESM.xlsx]

## Sheet: Supplementary Table 1
Supplementary Table 1. Genes in CD49f-high basal signature and CD49f-low luminal signature (Smith et al, A basal stem cell signature identifies aggressive prostate cancer phenotypes, PNAS (2015))
CD49f-high basal signature genes	CD49f-low luminal signature genes
Col17A1	Slc6A14
Vsnl1	Ptprd
Cdh13	Syt7
Tp63	Rab17
Bnc1	C4A
Robo2	Wnk4
Bcl11B	Fgf13
Notch4	Sytl2
S100A2	Pkhd1
Col4A6	Pknox2
Kcnj15	Atp10A
Pdpn	Slc34A2
Znf488	Bmpr1B
Dlk2	Nov
Kcnq5	Rgs11
Wnt7A	Tnfrsf11B
Krt5	Prune2
Col7A1	Asrgl1
Plch2	Hmgcs2
P2Ry2	Tbxas1
	Slc15A1
	Lcp1
	Scin
	Spon2
	Dock11
	Fbp1
	Krt20
	Ank1
	Cfb
	Slc25A18
	Fam101A
	Acpp
	Slc5A8
	Tyrp1
	C2
	Cldn3
	Pebp4
	Rims1
	Dll4
	Ctnnd2
	Shc4
	Cacna1H
	Pip
	Dpp4
	Npy
	Tff1
	Klk3
	Cck
	Klk2
	Muc13
	Cd38
	Trpm8
	Muc2
	Pigr
	Mybpc1
	Cpne4
	Pla2G2A
	Ltf
	Serpina3
	Klk4
	Clgn
	Eef1A2
	Gsta1
	Cp
	Dtna
	Cntnap2
	Spink1
	Orm1
	Muc5B
	Sftpa2
	Elovl2

## Sheet: Supplementary Table 2
Supplementary Table 2. Top 15 differentially expressed pathways identified by KEGG pathway analysis in primary basal and luminal mouse prostate cells
	KEGG Pathway	Fold enrichment	FDR
Enriched in basal	ECM-receptor interaction	-3.66338	3.09497e-10
	Focal adhesion	-3.29274	3.75205e-19
	Renal cell carcinoma	-3.25086	5.38883e-06
	Notch signaling pathway	-3.19558	0.000314426
	Arrhythmogenic right ventricular cardiomyopathy (ARVC)	-3.16191	1.40762e-05
	TGF-beta signaling pathway	-3.1425	7.10033e-07
	Malaria	-3.07026	0.00083105
	Small cell lung cancer	-2.96061	6.3457e-06
	Adherens junction	-2.94233	4.86298e-05
	Axon guidance	-2.92746	7.10031e-09
	Bladder cancer	-2.92049	0.00672813
	Hypertrophic cardiomyopathy (HCM)	-2.79821	6.29715e-05
	Ribosome biogenesis in eukaryotes	-2.77433	5.00523e-05
	Proteoglycans in cancer	-2.67702	7.00515e-11
	Dilated cardiomyopathy	-2.66336	0.000148238
Enriched in luminal	Other glycan degradation	4.84043	0.000676868
	Glycosphingolipid biosynthesis - globo series	4.75242	0.00500242
	Sulfur metabolism	4.40039	0.133151
	Protein export	3.82379	0.000676868
	Propanoate metabolism	3.52031	0.00500242
	Collecting duct acid secretion	3.52031	0.00500242
	Arginine biosynthesis	3.33503	0.0609399
	N-Glycan biosynthesis	3.23294	0.00020411
	Fructose and mannose metabolism	3.0285	0.0100524
	Glyoxylate and dicarboxylate metabolism	3.0044	0.0247918
	beta-Alanine metabolism	2.88025	0.0241953
	Lysosome	2.79172	2.69765e-08
	Protein processing in endoplasmic reticulum	2.78167	1.35177e-11
	Histidine metabolism	2.75503	0.133151
	Amino sugar and nucleotide sugar metabolism	2.748	0.00500242

## Sheet: Supplementary Table 3
Supplementary Table 3. GSEA on all Hallmark, Reactome and KEGG metabolism gene sets (FDR < 0.2)
	Gene set	NES	FDR
Enriched in basal	Reactome metabolism of fat soluble vitamins	-1.99154	0.001
	Hallmark hypoxia	-1.75026	0.00420556
	Reactome heparan sulfate heparin hs gag metabolism	-1.74405	0.00675426
	Hallmark myc targets v1	-1.74125	0.00415417
	Hallmark myc targets v2	-1.66853	0.00489167
	Hallmark hedgehog signaling	-1.48893	0.0140711
	Hallmark wnt beta catenin signaling	-1.44548	0.0185841
	Hallmark kras signaling up	-1.37111	0.0326305
	Hallmark pi3k akt	-1.21688	0.0896129
Enriched in luminal	KEGG oxidative phosphorylation	1.74285	0.0962753
	Reactome fatty acid metabolism	1.7306	0.0361847
	KEGG propanoate metabolism	1.70513	0.0730278
	KEGG arachidonic acid metabolism	1.68403	0.0636588
	Reactome branched chain amino acid catabolism	1.63813	0.036807
	KEGG alanine aspartate and glutamate metabolism	1.63239	0.0839929
	KEGG pyruvate metabolism	1.60463	0.0912608
	KEGG valine leucine and isoleucine degradation	1.59048	0.0875778
	KEGG amino sugar and nucleotide sugar metabolism	1.57519	0.0863245
	Reactome glyoxylate metabolism and glycine degradation	1.54318	0.0664396
	Reactome nicotinate metabolism	1.51647	0.0681221
	KEGG butanoate metabolism	1.49139	0.152147
	KEGG fructose and mannose metabolism	1.4884	0.13905
	KEGG arginine and proline metabolism	1.4359	0.169941
	Reactome sphingolipid metabolism	1.42462	0.122062
	KEGG linoleic acid metabolism	1.41899	0.177655
	Hallmark kras signaling down	1.33976	0.0972886

## Sheet: Supplementary Table 4
Supplementary Table 4. Raw metabolomics data
Primary mouse prostate basal and luminal cell metabolic profiling_biological replicate 1 (Fig. 1d)
Name	KEGG.ID	Condition	Av	Std	CV	Exp1	Exp2	Exp3	ANOVA	Sig	Norm_Av	Norm_Std
2-HG	C02630	Basal	2359.94	579.453	0.245537	2791.78	1701.41	2586.64	0.00135127	**	1	0.245537
2-HG	C02630	Luminal	8227.93	1138.32	0.138348	7205.99	8023.02	9454.79	0.00135127	**	3.4865	0.482349
3PG	C00197	Basal	1982.66	356.246	0.179681	2163.36	1572.28	2212.35	0.0015244	**	1	0.179681
3PG	C00197	Luminal	348.076	89.397	0.256832	449.045	278.995	316.189	0.0015244	**	0.17556	0.0450894
5-Oxoproline	C01879	Basal	69040.8	35873.6	0.5196	43537.2	53524.4	110061	0.00174267	**	1	0.5196
5-Oxoproline	C01879	Luminal	230567	11269.6	0.0488777	236617	237519	217564	0.00174267	**	3.33957	0.163231
a-KG	C00026	Basal	1098.95	323.939	0.294772	1115.92	766.856	1414.07	0.0571416		1	0.294772
a-KG	C00026	Luminal	2479.4	843.091	0.340038	1884.61	2109.36	3444.23	0.0571416		2.25616	0.76718
Aconitate	C00417	Basal	493.4	159.042	0.322339	635.456	321.578	523.165	0.0923158		1	0.322339
Aconitate	C00417	Luminal	286.977	32.2286	0.112304	254.464	287.553	318.914	0.0923158		0.581632	0.0653195
ADP	C00008	Basal	4343.52	616.825	0.14201	4638.62	3634.58	4757.37	0.000441571	***	1	0.14201
ADP	C00008	Luminal	405.995	173.971	0.428505	493.777	205.622	518.585	0.000441571	***	0.0934713	0.0400529
ADP/ATP	NA	Basal	0.636324	0.0485027	0.0762233	0.639751	0.683022	0.586199	0.0463213	*	1	0.0762233
ADP/ATP	NA	Luminal	2.62678	1.20803	0.459889	1.25516	3.09277	3.53241	0.0463213	*	4.12806	1.89845
AMP	C00020	Basal	990.381	276.828	0.279517	1274.43	721.388	975.324	0.017544	*	1	0.279517
AMP	C00020	Luminal	269.723	160.657	0.595636	113.656	260.907	434.607	0.017544	*	0.272343	0.162217
AMP/ATP	NA	Basal	0.143837	0.0287028	0.19955	0.175767	0.135566	0.120179	0.107646		1	0.19955
AMP/ATP	NA	Luminal	2.3912	1.88335	0.787617	0.28891	3.92431	2.96038	0.107646		16.6244	13.0936
ATP	C00002	Basal	6895.87	1430.54	0.207448	7250.66	5321.33	8115.63	0.00129436	**	1	0.207448
ATP	C00002	Luminal	202.23	170.358	0.842395	393.397	66.4847	146.808	0.00129436	**	0.0293262	0.0247043
Cit	C00158	Basal	31030.8	9235.46	0.297622	39139.8	20978.2	32974.5	0.067288		1	0.297622
Cit	C00158	Luminal	16377.4	4286.78	0.26175	14666.8	13210	21255.3	0.067288		0.527777	0.138146
DHAP	C00111	Basal	101.196	24.1627	0.238771	NA	84.1103	118.281	0.00415662	**	1	0.238771
DHAP	C00111	Luminal	0	0	NA	0	0	0	0.00415662	**	0	0
F16BP	C00354	Basal	3728.64	280.468	0.0752198	4017.43	3457.31	3711.19	6.49e-05	***	1	0.0752198
F16BP	C00354	Luminal	326.304	191.844	0.587932	528.43	146.736	303.746	6.49e-05	***	0.0875128	0.0514515
F1P	C01094	Basal	1300.56	183.206	0.140867	1496.11	1132.89	1272.69	0.000770174	***	1	0.140867
F1P	C01094	Luminal	263.286	66.6101	0.252995	338.888	213.232	237.738	0.000770174	***	0.20244	0.0512163
F6P	C00085	Basal	275.579	44.8154	0.162623	281.747	227.999	316.991	0.00072032	***	1	0.162623
F6P	C00085	Luminal	24.5817	11.8611	0.482517	33.4345	11.1051	29.2056	0.00072032	***	0.0892005	0.0430408
Fum	C00122	Basal	5993.12	1419.75	0.236896	7241.6	4448.74	6289	0.807566		1	0.236896
Fum	C00122	Luminal	5755.11	703.394	0.122221	5007.17	5854.83	6403.32	0.807566		0.960286	0.117367
G1P	C00103	Basal	145.855	38.5235	0.264122	180.52	104.381	152.664	0.0207175	*	1	0.264122
G1P	C00103	Luminal	14.0853	12.0046	0.852281	5.59673	NA	22.5738	0.0207175	*	0.0965703	0.082305
G3P	C00118	Basal	54892.7	5854.03	0.106645	60206.1	48617.2	55854.7	0.000200605	***	1	0.106645
G3P	C00118	Luminal	6609	2639.01	0.399305	9399.7	4153.76	6273.55	0.000200605	***	0.120399	0.0480758
G6P	C00092	Basal	930.067	192.515	0.20699	990.952	714.471	1084.78	0.00244315	**	1	0.20699
G6P	C00092	Luminal	128.301	68.1445	0.531132	199.705	63.9678	121.229	0.00244315	**	0.137948	0.0732685
iCit	C00311	Basal	1435.22	383.75	0.26738	1604.08	995.999	1705.59	0.00343539	**	1	0.26738
iCit	C00311	Luminal	3214.96	315.733	0.0982075	3023	3042.52	3579.36	0.00343539	**	2.24004	0.219989
IMP	C00130	Basal	148.33	13.6132	0.0917759	159.23	133.071	152.69	4.64e-05	***	1	0.0917759
IMP	C00130	Luminal	0	0	NA	0	0	0	4.64e-05	***	0	0
Lac	C00186	Basal	57547.3	16754.3	0.29114	52637.4	43796.5	76208	0.0132008	*	1	0.29114
Lac	C00186	Luminal	218315	63405.7	0.290433	145174	252035	257735	0.0132008	*	3.79365	1.1018
Mal	C00149	Basal	85250.7	18659	0.218872	102683	65569.2	87499.7	0.0292395	*	1	0.218872
Mal	C00149	Luminal	47606.5	6029.78	0.126659	46977.8	41915.7	53926	0.0292395	*	0.558429	0.07073
PEP	C00074	Basal	325.896	53.8722	0.165305	362.059	263.981	351.647	0.000589653	***	1	0.165305
PEP	C00074	Luminal	17.5548	4.65646	0.265253	21.7545	18.3627	12.5473	0.000589653	***	0.0538663	0.0142882
Pyr	C00022	Basal	1931.7	536.933	0.27796	1774.24	1491.09	2529.75	0.0209464	*	1	0.27796
Pyr	C00022	Luminal	6960.36	2295.95	0.32986	4424.16	8897.15	7559.78	0.0209464	*	3.60324	1.18857
R5P	C00117	Basal	88.5644	23.4262	0.26451	104.904	61.7252	99.0639	0.00363293	**	1	0.26451
R5P	C00117	Luminal	5.75835	1.51665	0.263382	5.35417	4.48475	7.43615	0.00363293	**	0.0650188	0.0171248
S7P	C05382	Basal	7.98698	1.46022	0.182825	NA	6.95444	9.01951	0.12446		1	0.182825
S7P	C05382	Luminal	4.82077	0.959401	0.199014	NA	4.14237	5.49917	0.12446		0.603579	0.120121
Succ	C00042	Basal	14977	2703.71	0.180524	16643.2	11857.5	16430.4	0.000393838	***	1	0.180524
Succ	C00042	Luminal	48347.1	4528.28	0.0936618	45875	45592.9	53573.4	0.000393838	***	3.22809	0.302349
UDP	C00015	Basal	773.755	117.849	0.152308	817.639	640.26	863.365	0.000340988	***	1	0.152308
UDP	C00015	Luminal	0	0	NA	0	0	0	0.000340988	***	0	0
UMP	C00105	Basal	10700.1	2989.28	0.27937	13360.7	7465.41	11274.1	0.00801165	**	1	0.27937
UMP	C00105	Luminal	2199	270.858	0.123173	2418.99	1896.48	2281.55	0.00801165	**	0.205513	0.0253136
UTP	C00075	Basal	0	0	NA	0	0	0	NA		NA	NA
UTP	C00075	Luminal	0	0	NA	0	0	0	NA		NA	NA
Vit-C	C00072	Basal	1211.1	353.504	0.291887	1347.38	809.738	1476.18	0.000427605	***	1	0.291887
Vit-C	C00072	Luminal	4769.52	452.756	0.094927	4667.46	4376.51	5264.6	0.000427605	***	3.93818	0.37384
Primary mouse prostate basal and luminal cell metabolic profiling_biological replicate 2 (Fig. 1d)
Name	KEGG.ID	Condition	Av	Std	CV	Exp1	Exp2	Exp3	ANOVA	Sig	Norm_Av	Norm_Std
2-HG	C02630	Basal	421.141	54.9978	0.130592	419.68	476.855	366.888	0.0351288	*	1	0.130592
2-HG	C02630	Luminal	711.574	150.923	0.212097	587.456	879.575	667.69	0.0351288	*	1.68963	0.358367
3PG	C00197	Basal	526.301	80.8895	0.153694	434.515	587.182	557.206	0.00137227	**	1	0.153694
3PG	C00197	Luminal	132.838	29.1901	0.219742	164.732	126.333	107.45	0.00137227	**	0.2524	0.0554627
5-Oxoproline	C01879	Basal	34757.2	3467.9	0.099775	32811.9	38761.1	32698.6	0.0926364		1	0.099775
5-Oxoproline	C01879	Luminal	83505.9	38219.8	0.457691	127632	62091.1	60794.5	0.0926364		2.40255	1.09962
a-KG	C00026	Basal	126.818	17.1311	0.135083	107.383	139.724	133.348	0.150374		1	0.135083
a-KG	C00026	Luminal	192.789	62.014	0.321667	234.269	222.599	121.5	0.150374		1.5202	0.488998
Aconitate	C00417	Basal	48.3202	4.85354	0.100445	43.3649	53.0652	48.5306	0.21237		1	0.100445
Aconitate	C00417	Luminal	36.7674	12.5957	0.342577	48.0272	39.1101	23.1648	0.21237		0.760911	0.26067
ADP	C00008	Basal	1682.86	257.087	0.152768	1624.14	1964.23	1460.21	0.000521561	***	1	0.152768
ADP	C00008	Luminal	163.92	22.4473	0.136941	150.646	189.837	151.275	0.000521561	***	0.0974054	0.0133388
ADP/ATP	NA	Basal	1.93367	0.196151	0.10144	2.15764	1.79251	1.85085	0.152517		1	0.10144
ADP/ATP	NA	Luminal	7.64248	5.60223	0.733038	3.21544	13.9408	5.77116	0.152517		3.95232	2.8972
AMP	C00020	Basal	149.258	31.6423	0.211998	150.671	180.17	116.932	0.00232867	**	1	0.211998
AMP	C00020	Luminal	20.6948	6.6263	0.320191	27.3603	20.6158	14.1084	0.00232867	**	0.138651	0.044395
AMP/ATP	NA	Basal	0.170932	0.0265807	0.155504	0.200165	0.164418	0.148214	0.0902132		1	0.155504
AMP/ATP	NA	Luminal	0.878719	0.55059	0.626583	0.583984	1.51394	0.538236	0.0902132		5.14074	3.2211
ATP	C00002	Basal	879.159	188.488	0.214395	752.736	1095.8	788.942	0.00147002	**	1	0.214395
ATP	C00002	Luminal	28.8935	16.7783	0.580694	46.851	13.6173	26.2123	0.00147002	**	0.032865	0.0190845
Cit	C00158	Basal	4442.78	746.369	0.167996	3980.97	5303.86	4043.51	0.153948		1	0.167996
Cit	C00158	Luminal	3325.02	811.531	0.244068	3599.98	3963.35	2411.73	0.153948		0.748409	0.182663
F16BP	C00354	Basal	1107.4	186.398	0.16832	1034.06	1319.32	968.828	0.00058066	***	1	0.16832
F16BP	C00354	Luminal	39.0491	8.93305	0.228764	37.6704	30.8856	48.5914	0.00058066	***	0.0352619	0.00806667
F1P	C01094	Basal	223.423	23.8567	0.106778	196.068	239.916	234.284	0.000538549	***	1	0.106778
F1P	C01094	Luminal	37.8175	21.0199	0.555824	61.5787	30.2251	21.6486	0.000538549	***	0.169264	0.0940812
F6P	C00085	Basal	64.9051	8.00755	0.123373	57.2225	73.2022	64.2906	0.005129	**	1	0.123373
F6P	C00085	Luminal	13.5652	13.8501	1.021	29.4628	7.12451	4.10838	0.005129	**	0.209001	0.213389
Fum	C00122	Basal	957.522	143.37	0.149731	918.474	1116.37	837.721	0.00995115	**	1	0.149731
Fum	C00122	Luminal	530.987	71.5558	0.13476	461.062	604.069	527.83	0.00995115	**	0.554543	0.0747302
G1P	C00103	Basal	17.3869	3.76401	0.216485	13.6361	21.164	17.3607	0.00945486	**	1	0.216485
G1P	C00103	Luminal	4.00153	3.22241	0.805296	7.5836	3.08256	1.33842	0.00945486	**	0.230146	0.185335
G3P	C00118	Basal	14560.4	2418.5	0.166101	13849	17254.8	12577.3	0.000592637	***	1	0.166101
G3P	C00118	Luminal	760.962	149.777	0.196826	715.843	638.931	928.112	0.000592637	***	0.0522626	0.0102866
G6P	C00092	Basal	33.3853	8.1761	0.244901	24.5399	40.6658	34.9503	0.0042939	**	1	0.244901
G6P	C00092	Luminal	4.36611	2.7021	0.618879	5.86435	5.98718	1.2468	0.0042939	**	0.130779	0.0809366
iCit	C00311	Basal	250.795	35.0556	0.139778	215.732	285.844	250.809	0.279644		1	0.139778
iCit	C00311	Luminal	330.817	105.253	0.31816	296.388	448.973	247.091	0.279644		1.31907	0.419677
IMP	C00130	Basal	117.829	25.076	0.212817	118.942	142.33	92.2151	0.00133143	**	1	0.212817
IMP	C00130	Luminal	2.02799	1.2888	0.635506	3.50498	1.1317	1.4473	0.00133143	**	0.0172113	0.0109379
Lac	C00186	Basal	23752.4	6659.02	0.280351	29907.3	24666.2	16683.7	0.174124		1	0.280351
Lac	C00186	Luminal	49067.2	25712.5	0.524026	36882.5	78606.9	31712.1	0.174124		2.06578	1.08252
Mal	C00149	Basal	15248.7	1899.21	0.124549	15316.1	17113.4	13316.7	0.0223067	*	1	0.124549
Mal	C00149	Luminal	6145.76	3916.17	0.637215	3748.33	10665	4023.99	0.0223067	*	0.403035	0.25682
PEP	C00074	Basal	70.8643	11.2899	0.159317	65.0708	83.8749	63.6473	0.000693067	***	1	0.159317
PEP	C00074	Luminal	8.07884	2.08539	0.258129	8.88374	5.71096	9.64183	0.000693067	***	0.114004	0.0294279
Pyr	C00022	Basal	482.087	76.1567	0.157973	541.542	508.474	396.247	0.111681		1	0.157973
Pyr	C00022	Luminal	1150.75	564.234	0.490319	899.744	1796.93	755.573	0.111681		2.38701	1.1704
R5P	C00117	Basal	0.922057	0.649342	0.704232	0.178937	1.20716	1.38008	0.0697298		1	0.704232
R5P	C00117	Luminal	0	0	NA	0	0	0	0.0697298		0	0
S7P	C05382	Basal	9.92325	1.05193	0.106007	11.1225	9.49064	9.1566	8.21244e-05	***	1	0.106007
S7P	C05382	Luminal	0	0	NA	0	0	0	8.21244e-05	***	0	0
Succ	C00042	Basal	3487.73	525.331	0.150622	3143.82	4092.43	3226.94	0.142975		1	0.150622
Succ	C00042	Luminal	4994.02	1334.27	0.267174	4070.68	6523.8	4387.57	0.142975		1.43188	0.382561
UDP	C00015	Basal	369.081	74.5563	0.202005	367.326	444.499	295.418	0.00111199	**	1	0.202005
UDP	C00015	Luminal	8.42691	2.284	0.271037	9.88956	9.59615	5.79502	0.00111199	**	0.0228321	0.00618835
UMP	C00105	Basal	1966.19	337.446	0.171624	1837.23	2349.1	1712.25	0.000972761	***	1	0.171624
UMP	C00105	Luminal	274.335	17.3095	0.0630961	281.606	286.822	254.576	0.000972761	***	0.139526	0.00880354
Vit-C	C00072	Basal	138.881	19.18	0.138104	141.822	156.421	118.401	0.00978112	**	1	0.138104
Vit-C	C00072	Luminal	319.037	64.5544	0.202341	285.672	393.447	277.994	0.00978112	**	2.2972	0.464818
Primary mouse prostate basal and luminal cell metabolic profiling_biological replicate 3 (Fig. 1d)
Name	KEGG.ID	Condition	Av	Std	CV	Exp1	Exp2	Exp3	ANOVA	Sig	Norm_Av	Norm_Std
2-HG	C02630	Basal	86948.6	8288.36	0.0953248	78636.8	95213.3	86995.6	1.99234e-05	***	1	0.0953248
2-HG	C02630	Luminal	263701	10155.5	0.0385116	255325	274997	260781	1.99234e-05	***	3.03284	0.116799
3PG	C00197	Basal	108794	12495.5	0.114854	96079.9	121059	109245	0.0012803	**	1	0.114854
3PG	C00197	Luminal	40136.2	7808.67	0.194554	32195.8	40406.8	47806.1	0.0012803	**	0.368918	0.0717745
5-Oxoproline	C01879	Basal	5.25499e+06	515027	0.0980073	4.86057e+06	5.06674e+06	5.83765e+06	0.00700971	**	1	0.0980073
5-Oxoproline	C01879	Luminal	1.7247e+07	4.04448e+06	0.234504	1.47443e+07	1.50836e+07	2.1913e+07	0.00700971	**	3.28202	0.769646
a-KG	C00026	Basal	31981.5	4652.38	0.145471	26619.2	34382.6	34942.8	0.00176972	**	1	0.145471
a-KG	C00026	Luminal	70499.9	7708.29	0.109338	63958.8	78998.1	68542.8	0.00176972	**	2.20439	0.241023
Aconitate	C00417	Basal	12492.3	1079.88	0.0864434	11339.6	12656.8	13480.5	0.23296		1	0.0864434
Aconitate	C00417	Luminal	15061.1	2979.05	0.197797	11852	15592.9	17738.5	0.23296		1.20563	0.238471
ADP	C00008	Basal	319626	37230.5	0.116481	299120	362601	297157	0.000467314	***	1	0.116481
ADP	C00008	Luminal	67400.3	18685.8	0.277236	49323.5	66236.7	86640.6	0.000467314	***	0.210872	0.0584614
ADP/ATP	NA	Basal	1.96409	0.0812086	0.0413467	1.91286	2.05772	1.92169	0.000733208	***	1	0.0413467
ADP/ATP	NA	Luminal	5.69973	0.688372	0.120773	5.02105	5.68076	6.3974	0.000733208	***	2.90197	0.350479
AMP	C00020	Basal	23757	3470.72	0.146092	21724.6	27764.5	21782	0.00414415	**	1	0.146092
AMP	C00020	Luminal	8327.26	2917.82	0.350393	6861.4	6433	11687.4	0.00414415	**	0.350518	0.122819
AMP/ATP	NA	Basal	0.145784	0.0102451	0.0702763	0.138928	0.157561	0.140862	0.00344116	**	1	0.0702763
AMP/ATP	NA	Luminal	0.704392	0.15571	0.221056	0.698479	0.551723	0.862976	0.00344116	**	4.83177	1.06809
ATP	C00002	Basal	162407	11989.4	0.073823	156373	176215	154633	2.75871e-05	***	1	0.073823
ATP	C00002	Luminal	11675.4	1859.93	0.159303	9823.35	11659.8	13543.1	2.75871e-05	***	0.0718899	0.0114523
Cit	C00158	Basal	1.01636e+06	102615	0.100963	899884	1.09342e+06	1.05579e+06	0.0501977		1	0.100963
Cit	C00158	Luminal	1.43495e+06	240515	0.167612	1.20625e+06	1.41284e+06	1.68575e+06	0.0501977		1.41184	0.236642
F16BP	C00354	Basal	160801	18216.1	0.113284	151370	181798	149233	0.000192961	***	1	0.113284
F16BP	C00354	Luminal	17029.5	5157.59	0.302863	12608	15784.9	22695.5	0.000192961	***	0.105904	0.0320745
F1P	C01094	Basal	43142.6	2554.02	0.0591994	41873	46082.6	41472.2	0.000682365	***	1	0.0591994
F1P	C01094	Luminal	23460.7	2515.12	0.107206	20833.8	23701.4	25846.8	0.000682365	***	0.543794	0.0582979
F6P	C00085	Basal	10570.5	900.169	0.085159	9536.09	10998.9	11176.3	0.00473434	**	1	0.085159
F6P	C00085	Luminal	5353.69	1310.76	0.244833	3884.4	6402.94	5773.74	0.00473434	**	0.506477	0.124002
Fum	C00122	Basal	171892	8913.88	0.0518575	164136	181630	169910	0.229972		1	0.0518575
Fum	C00122	Luminal	160863	10138	0.0630223	149251	165386	167952	0.229972		0.935839	0.0589787
G1P	C00103	Basal	5390.48	162.862	0.0302129	5402.16	5547.19	5222.09	0.00146831	**	1	0.0302129
G1P	C00103	Luminal	4615.21	56.8206	0.0123116	4552.5	4663.28	4629.84	0.00146831	**	0.856177	0.0105409
G3P	C00118	Basal	1.94303e+06	147292	0.0758053	1.87867e+06	2.11154e+06	1.83886e+06	6.65853e-05	***	1	0.0758053
G3P	C00118	Luminal	279415	79212.6	0.283494	207554	266340	364352	6.65853e-05	***	0.143804	0.0407676
G6P	C00092	Basal	33085.3	3930.08	0.118786	28716.2	36332.2	34207.6	0.00187303	**	1	0.118786
G6P	C00092	Luminal	15056.5	1690.01	0.112245	13581.1	16900.3	14688.1	0.00187303	**	0.455081	0.0510804
iCit	C00311	Basal	61526.1	10854.1	0.176414	61396.2	72444.5	50737.5	0.0111676	*	1	0.176414
iCit	C00311	Luminal	148352	31931	0.215238	113333	175854	155868	0.0111676	*	2.4112	0.518983
IMP	C00130	Basal	11155	351.558	0.0315157	11056.1	11545.4	10863.5	9.07751e-06	***	1	0.0315157
IMP	C00130	Luminal	816.768	521.935	0.639025	1237	980.778	232.526	9.07751e-06	***	0.0732199	0.0467894
Lac	C00186	Basal	4.51959e+06	1.77126e+06	0.391907	3.03921e+06	6.48196e+06	4.03761e+06	0.0296813	*	1	0.391907
Lac	C00186	Luminal	8.72293e+06	1.30512e+06	0.149619	8.76034e+06	7.39951e+06	1.00089e+07	0.0296813	*	1.93003	0.288769
Mal	C00149	Basal	2.69906e+06	161602	0.0598735	2.59247e+06	2.88499e+06	2.6197e+06	0.00141576	**	1	0.0598735
Mal	C00149	Luminal	1.63397e+06	170210	0.104169	1.44048e+06	1.76059e+06	1.70083e+06	0.00141576	**	0.605386	0.0630626
PEP	C00074	Basal	19009.3	1930.01	0.10153	16793.9	20326.2	19907.9	0.000162028	***	1	0.10153
PEP	C00074	Luminal	2896.84	627.384	0.216575	2177.6	3331.5	3181.42	0.000162028	***	0.152391	0.033004
Pyr	C00022	Basal	55244	4237.72	0.0767092	51041.2	59515.8	55175	0.000280371	***	1	0.0767092
Pyr	C00022	Luminal	158812	14392	0.0906232	150180	150829	175426	0.000280371	***	2.87473	0.260517
R5P	C00117	Basal	497.499	212.596	0.427329	291.875	716.441	484.182	0.075835		1	0.427329
R5P	C00117	Luminal	180.173	89.7236	0.497987	167.65	275.5	97.3684	0.075835		0.362157	0.180349
S7P	C05382	Basal	1811.93	430.358	0.237514	1449.05	2287.39	1699.35	0.00187971	**	1	0.237514
S7P	C05382	Luminal	0	0	NA	0	0	0	0.00187971	**	0	0
Succ	C00042	Basal	696446	113212	0.162557	600251	821204	667881	0.00113793	**	1	0.162557
Succ	C00042	Luminal	1.69454e+06	174107	0.102746	1531500	1.67419e+06	1877926	0.00113793	**	2.43313	0.249993
UMP	C00105	Basal	343945	30894.6	0.0898243	319697	378730	333408	0.000160404	***	1	0.0898243
UMP	C00105	Luminal	88679.3	8600.02	0.0969788	81170.6	86805.6	98061.7	0.000160404	***	0.25783	0.0250041
Vit-C	C00072	Basal	43378	3681.2	0.0848632	42838.2	39996.5	47299.3	0.00858552	**	1	0.0848632
Vit-C	C00072	Luminal	179285	48801.1	0.272198	130180	227777	179899	0.00858552	**	4.13309	1.12502
Primary mouse prostate basal and luminal cell U13C glucose tracing fractional contribution_biological replicate 1 (Fig. 1e)
Name	KEGG.ID	Condition	Norm_Av	Norm_Std	CV	Av	FC1	FC2	FC3	Sig	ANOVA
2-HG	C02630	Basal	1.26626	0.10892	0.0860174	1.26626	1.32823	1.33005	1.14049	***	4.41e-05
2-HG	C02630	Luminal	0.033518	0.0245547	0.732584	0.033518	0.0433576	0.0516269	0.00556948	***	4.41e-05
3PG	C00197	Basal	98.5856	0.228454	0.00231732	98.5856	98.8136	98.3567	98.5865	***	0.000428587
3PG	C00197	Luminal	100	0	0	100	100	100	100	***	0.000428587
5-Oxoproline	C01879	Basal	0.101031	0.0638285	0.631771	0.101031	0.173002	0.0787981	0.0512922		0.130945
5-Oxoproline	C01879	Luminal	0.0297647	0.012942	0.43481	0.0297647	0.0384056	0.0148851	0.0360035		0.130945
a-KG	C00026	Basal	6.52606	0.610247	0.0935093	6.52606	7.18739	6.40604	5.98473	***	0.000175535
a-KG	C00026	Luminal	0.835667	0.403309	0.482619	0.835667	1.30058	0.62669	0.579733	***	0.000175535
Aconitate	C00417	Basal	15.1391	1.6937	0.111876	15.1391	16.7842	15.2323	13.4006	***	0.000103237
Aconitate	C00417	Luminal	0.0613959	4.91e-18	7.99e-17	0.0613959	0.0613959	0.0613959	0.0613959	***	0.000103237
ADP	C00008	Basal	48.5507	0.283919	0.0058479	48.5507	48.31	48.4783	48.8638	***	0.000828966
ADP	C00008	Luminal	26.8591	4.14557	0.154345	26.8591	30.3645	22.2833	27.9296	***	0.000828966
AMP	C00020	Basal	43.6037	0.865988	0.0198604	43.6037	44.0208	44.1822	42.6081	***	0.000566778
AMP	C00020	Luminal	9.76771	5.80919	0.594734	9.76771	16.468	6.14129	6.69385	***	0.000566778
ATP	C00002	Basal	49.5792	0.30825	0.00621732	49.5792	49.5862	49.2676	49.8839	*	0.0305622
ATP	C00002	Luminal	39.6874	5.21782	0.131473	39.6874	44.747	39.9907	34.3246	*	0.0305622
Cit	C00158	Basal	21.3414	0.277851	0.0130193	21.3414	21.6606	21.2098	21.1538	**	0.00989129
Cit	C00158	Luminal	12.4401	3.32654	0.267405	12.4401	16.2739	10.7276	10.3186	**	0.00989129
DHAP	C00111	Basal	100	1.42e-14	1.42e-16	100	NA	100	100	***	1.62e-47
DHAP	C00111	Luminal	NA	NA	NA	NA	0	0	0	***	1.62e-47
F16BP	C00354	Basal	98.7086	0.128779	0.00130464	98.7086	98.8239	98.5696	98.7324	***	6.45e-05
F16BP	C00354	Luminal	100	0	0	100	100	100	100	***	6.45e-05
F1P	C01094	Basal	98.451	0.235587	0.00239294	98.451	98.3423	98.7213	98.2895	***	0.000339103
F1P	C01094	Luminal	100	0	0	100	100	100	100	***	0.000339103
F6P	C00085	Basal	100	0	0	100	100	100	100		0.283117
F6P	C00085	Luminal	100	1e-14	1e-16	100	100	100	100		0.283117
Fum	C00122	Basal	11.5135	0.0829345	0.00720324	11.5135	11.5748	11.5465	11.4191	***	2.54e-06
Fum	C00122	Luminal	0.401739	0.484316	1.20555	0.401739	0.959778	0.0910072	0.154432	***	2.54e-06
G1P	C00103	Basal	25.047	3.29207	0.131436	25.047	21.399	27.7965	25.9456	**	0.00201846
G1P	C00103	Luminal	0.0613959	0	0	0.0613959	0.0613959	NA	0.0613959	**	0.00201846
G3P	C00118	Basal	99.7925	0.0355797	0.000356537	99.7925	99.7835	99.8317	99.7623		0.37959
G3P	C00118	Luminal	99.865	0.122069	0.00122234	99.865	99.9638	99.7285	99.9025		0.37959
G6P	C00092	Basal	99.2662	0.0538156	0.000542134	99.2662	99.257	99.324	99.2176		0.078556
G6P	C00092	Luminal	97.2281	1.5015	0.0154431	97.2281	98.9013	95.9981	96.7849		0.078556
iCit	C00311	Basal	0.0593906	0.0494748	0.833041	0.0593906	0.0828386	0.00255121	0.0927821		0.125947
iCit	C00311	Luminal	0.00415163	0.00347631	0.837336	0.00415163	0.00404622	0.00767945	0.000729224		0.125947
IMP	C00130	Basal	50.2706	0.238895	0.00475219	50.2706	50.0005	50.4541	50.3573	***	3.4e-10
IMP	C00130	Luminal	NA	NA	NA	NA	0	0	0	***	3.4e-10
Lac	C00186	Basal	37.2716	3.74349	0.100438	37.2716	32.9632	39.122	39.7295	***	0.000288991
Lac	C00186	Luminal	6.38492	2.51358	0.393674	6.38492	9.11059	4.1583	5.88588	***	0.000288991
Mal	C00149	Basal	12.977	0.176588	0.0136077	12.977	13.1687	12.9413	12.821	***	0.000139207
Mal	C00149	Luminal	3.09941	1.18392	0.381982	3.09941	4.4584	2.29131	2.54853	***	0.000139207
PEP	C00074	Basal	99.657	0.0741563	0.000744115	99.657	99.584	99.7322	99.6548	**	0.00131692
PEP	C00074	Luminal	100	1e-14	1e-16	100	100	100	100	**	0.00131692
Pyr	C00022	Basal	33.6614	5.51752	0.163912	33.6614	30.0236	30.9506	40.0099	**	0.00495523
Pyr	C00022	Luminal	9.29022	5.11313	0.550377	9.29022	14.6727	4.49756	8.70044	**	0.00495523
R5P	C00117	Basal	100	0	0	100	100	100	100	***	6.13e-64
R5P	C00117	Luminal	0.0491408	1.39e-17	2.82e-16	0.0491408	0.0491408	0.0491408	0.0491408	***	6.13e-64
S7P	C05382	Basal	14.3383	1.78e-15	1.24e-16	14.3383	NA	14.3383	14.3383		NA
S7P	C05382	Luminal	14.3383	0	0	14.3383	NA	14.3383	14.3383		NA
Succ	C00042	Basal	3.13786	0.102998	0.0328244	3.13786	3.18546	3.01967	3.20845	***	1.59e-06
Succ	C00042	Luminal	0.137686	0.05768	0.418925	0.137686	0.201948	0.0903983	0.12071	***	1.59e-06
UDP	C00015	Basal	55.6798	0.858717	0.0154224	55.6798	54.9376	56.6203	55.4815	***	3.77e-08
UDP	C00015	Luminal	NA	NA	NA	NA	0	0	0	***	3.77e-08
UMP	C00105	Basal	54.1334	0.221457	0.00409095	54.1334	53.9006	54.1583	54.3414	***	6.98e-05
UMP	C00105	Luminal	24.3354	3.02301	0.124223	24.3354	27.8234	22.7096	22.4732	***	6.98e-05
UTP	C00075	Basal	NA	NA	NA	NA	0	0	0		NA
UTP	C00075	Luminal	NA	NA	NA	NA	0	0	0		NA
Vit-C	C00072	Basal	NA	NA	NA	NA	0	0	0		NA
Vit-C	C00072	Luminal	NA	NA	NA	NA	0	0	0		NA
Primary mouse prostate basal and luminal cell U13C glucose tracing fractional contribution_biological replicate 2 (Fig. 1e)
Name	KEGG.ID	Condition	Norm_Av	Norm_Std	CV	Av	FC1	FC2	FC3	Sig	ANOVA
2-HG	C02630	Basal	0.971045	0.141729	0.145955	0.971045	0.808995	1.07187	1.03227		0.186739
2-HG	C02630	Luminal	0.552207	0.433274	0.784624	0.552207	1.0501	0.345723	0.260797		0.186739
3PG	C00197	Basal	98.2637	0.344705	0.00350796	98.2637	98.5613	98.3439	97.886		0.249367
3PG	C00197	Luminal	96.3119	2.48685	0.0258208	96.3119	94.3748	95.4447	99.1162		0.249367
5-Oxoproline	C01879	Basal	0.0159936	0.00123098	0.0769671	0.0159936	0.0153398	0.0174135	0.0152274		0.113917
5-Oxoproline	C01879	Luminal	0.0237148	0.00651594	0.274763	0.0237148	0.0221891	0.0308582	0.0180971		0.113917
a-KG	C00026	Basal	2.71124	1.02436	0.37782	2.71124	1.76613	2.56786	3.79974		0.0992612
a-KG	C00026	Luminal	4.76188	1.30743	0.274562	4.76188	5.6371	5.38957	3.25897		0.0992612
Aconitate	C00417	Basal	8.76446	0.881501	0.100577	8.76446	8.31414	8.19908	9.78016	*	0.031787
Aconitate	C00417	Luminal	3.49772	2.67741	0.765473	3.49772	6.39288	2.9893	1.11096	*	0.031787
ADP	C00008	Basal	46.9183	0.237194	0.00505547	46.9183	47.1805	46.7188	46.8555	***	1.16e-06
ADP	C00008	Luminal	25.825	0.728592	0.0282126	25.825	26.1492	24.9906	26.3353	***	1.16e-06
AMP	C00020	Basal	45.005	0.547905	0.0121743	45.005	45.5267	44.4342	45.0541	***	0.000229222
AMP	C00020	Luminal	8.88905	4.93906	0.555634	8.88905	13.6588	9.21189	3.79649	***	0.000229222
ATP	C00002	Basal	47.5339	0.241715	0.00508509	47.5339	47.3045	47.5111	47.7863	*	0.0327535
ATP	C00002	Luminal	35.805	6.33454	0.176918	35.805	28.7377	40.9716	37.7057	*	0.0327535
Cit	C00158	Basal	15.7794	0.346636	0.0219676	15.7794	15.925	16.0295	15.3837		0.19754
Cit	C00158	Luminal	18.001	2.46844	0.137128	18.001	19.9093	15.2133	18.8804		0.19754
F16BP	C00354	Basal	99.0994	0.0366368	0.000369697	99.0994	99.0723	99.141	99.0848	***	1.82e-06
F16BP	C00354	Luminal	100	0	0	100	100	100	100	***	1.82e-06
F1P	C01094	Basal	99.1998	0.392176	0.00395339	99.1998	99.6377	98.8809	99.0807	*	0.0241389
F1P	C01094	Luminal	100	0	0	100	100	100	100	*	0.0241389
F6P	C00085	Basal	99.9171	0.0634638	0.000635165	99.9171	99.9464	99.9606	99.8442		0.0863354
F6P	C00085	Luminal	100	0	0	100	100	100	100		0.0863354
Fum	C00122	Basal	7.58643	0.263914	0.0347877	7.58643	7.4931	7.88433	7.38187	***	9.92e-05
Fum	C00122	Luminal	1.39708	0.635596	0.454947	1.39708	2.0996	1.22973	0.8619	***	9.92e-05
G1P	C00103	Basal	0.0613959	1.2e-17	1.96e-16	0.0613959	0.0613959	0.0613959	0.0613959		0.781252
G1P	C00103	Luminal	0.0613959	1.47e-17	2.4e-16	0.0613959	0.0613959	0.0613959	0.0613959		0.781252
G3P	C00118	Basal	99.8236	0.021695	0.000217333	99.8236	99.8011	99.8253	99.8444	***	0.000147645
G3P	C00118	Luminal	100	0	0	100	100	100	100	***	0.000147645
G6P	C00092	Basal	100	0	0	100	100	100	100		NA
G6P	C00092	Luminal	100	0	0	100	100	100	100		NA
iCit	C00311	Basal	0.0216591	0.034413	1.58885	0.0216591	0.0613959	0.00180865	0.0017729	*	0.0451716
iCit	C00311	Luminal	2.42273	1.44536	0.596585	2.42273	4.08554	1.71534	1.46731	*	0.0451716
IMP	C00130	Basal	50.2482	0.10432	0.0020761	50.2482	50.3681	50.178	50.1985	*	0.0361747
IMP	C00130	Luminal	50.0614	8.7e-15	1.74e-16	50.0614	50.0614	50.0614	50.0614	*	0.0361747
Lac	C00186	Basal	30.2449	4.76406	0.157516	30.2449	25.0189	31.3705	34.3454	**	0.00634377
Lac	C00186	Luminal	8.9054	5.20318	0.584272	8.9054	13.5878	3.30393	9.82446	**	0.00634377
Mal	C00149	Basal	9.13187	0.354566	0.0388273	9.13187	9.03949	9.52348	8.83263	*	0.0255779
Mal	C00149	Luminal	4.93968	2.06213	0.417462	4.93968	6.53058	2.60991	5.67855	*	0.0255779
PEP	C00074	Basal	100	0	0	100	100	100	100		NA
PEP	C00074	Luminal	100	0	0	100	100	100	100		NA
Pyr	C00022	Basal	21.3258	1.48827	0.0697873	21.3258	21.4801	19.7664	22.731		0.276955
Pyr	C00022	Luminal	13.8663	10.1656	0.733117	13.8663	25.2632	5.73441	10.6012		0.276955
R5P	C00117	Basal	100	0	0	100	100	100	100	***	7.18e-64
R5P	C00117	Luminal	NA	NA	NA	NA	0	0	0	***	7.18e-64
S7P	C05382	Basal	88.934	7.42053	0.0834387	88.934	85.2917	97.4719	84.0384	***	3.18e-05
S7P	C05382	Luminal	NA	NA	NA	NA	0	0	0	***	3.18e-05
Succ	C00042	Basal	1.88121	0.114296	0.0607567	1.88121	1.99143	1.76323	1.88896	***	0.000252974
Succ	C00042	Luminal	0.396498	0.175571	0.442805	0.396498	0.529326	0.197446	0.462721	***	0.000252974
UDP	C00015	Basal	53.3753	0.195569	0.00366403	53.3753	53.1666	53.5544	53.4049	**	0.00212764
UDP	C00015	Luminal	14.659	9.50179	0.648187	14.659	6.4822	12.4119	25.0829	**	0.00212764
UMP	C00105	Basal	52.4093	0.0772965	0.00147486	52.4093	52.4558	52.32	52.452	***	1.97e-05
UMP	C00105	Luminal	17.1408	2.6082	0.152163	17.1408	16.8437	14.6939	19.8849	***	1.97e-05
Vit-C	C00072	Basal	NA	NA	NA	NA	0	0	0		NA
Vit-C	C00072	Luminal	NA	NA	NA	NA	0	0	0		NA
Primary mouse prostate basal and luminal cell U13C glucose tracing fractional contribution_biological replicate 3 (Fig. 1e)
Name	KEGG.ID	Condition	Norm_Av	Norm_Std	CV	Av	FC1	FC2	FC3	Sig	ANOVA
2-HG	C02630	Basal	1.45883	0.0336914	0.0230948	1.45883	1.48004	1.41998	1.47647	***	1.83e-05
2-HG	C02630	Luminal	0.717211	0.0419607	0.0585055	0.717211	0.694713	0.691296	0.765622	***	1.83e-05
3PG	C00197	Basal	96.4854	0.30857	0.0031981	96.4854	96.1413	96.7375	96.5774		0.202041
3PG	C00197	Luminal	93.946	2.86837	0.0305321	93.946	97.1353	93.1251	91.5776		0.202041
5-Oxoproline	C01879	Basal	0.0341345	0.00371608	0.108866	0.0341345	0.0382904	0.0311314	0.0329818		0.185389
5-Oxoproline	C01879	Luminal	0.0516954	0.0186735	0.361221	0.0516954	0.0452989	0.0727265	0.0370607		0.185389
a-KG	C00026	Basal	3.89087	0.0944402	0.0242722	3.89087	3.99914	3.82542	3.84806		0.0682356
a-KG	C00026	Luminal	6.87727	2.08386	0.303007	6.87727	6.8808	8.95937	4.79164		0.0682356
Aconitate	C00417	Basal	11.7744	0.978918	0.0831395	11.7744	11.8725	12.7006	10.7501	***	0.000932653
Aconitate	C00417	Luminal	3.6178	1.27972	0.353729	3.6178	2.48716	3.35915	5.00709	***	0.000932653
ADP	C00008	Basal	47.8543	0.018925	0.000395472	47.8543	47.8492	47.8384	47.8753	***	5.96e-07
ADP	C00008	Luminal	25.6866	0.681827	0.0265441	25.6866	24.9214	26.2297	25.9086	***	5.96e-07
AMP	C00020	Basal	45.9061	0.813592	0.0177229	45.9061	46.7519	45.8374	45.1291	***	3.69e-05
AMP	C00020	Luminal	10.152	2.98862	0.294387	10.152	7.25241	13.2223	9.98124	***	3.69e-05
ATP	C00002	Basal	48.8043	0.417673	0.00855812	48.8043	49.1116	48.9725	48.3287	**	0.00242624
ATP	C00002	Luminal	29.7703	4.82112	0.161944	29.7703	24.2545	33.1803	31.8761	**	0.00242624
Cit	C00158	Basal	20.4736	0.268473	0.0131131	20.4736	20.1865	20.7184	20.5159		0.273616
Cit	C00158	Luminal	20.7023	0.159785	0.00771825	20.7023	20.5289	20.7344	20.8436		0.273616
F16BP	C00354	Basal	98.8016	0.124471	0.0012598	98.8016	98.9045	98.6633	98.8372		0.090735
F16BP	C00354	Luminal	99.434	0.477688	0.00480407	99.434	99.5383	98.9128	99.8509		0.090735
F1P	C01094	Basal	98.3069	0.408627	0.00415664	98.3069	98.1901	97.9694	98.7612	**	0.0026084
F1P	C01094	Luminal	99.8883	0.0326684	0.00032705	99.8883	99.9168	99.8956	99.8526	**	0.0026084
F6P	C00085	Basal	99.0658	0.168585	0.00170175	99.0658	99.0415	98.9106	99.2452		0.0801618
F6P	C00085	Luminal	96.4779	1.91548	0.0198541	96.4779	95.4465	95.2991	98.6881		0.0801618
Fum	C00122	Basal	8.88736	0.440583	0.0495741	8.88736	8.38539	9.06671	9.20999	***	1.22e-05
Fum	C00122	Luminal	1.78425	0.151936	0.0851543	1.78425	1.66661	1.73035	1.95579	***	1.22e-05
G1P	C00103	Basal	44.3039	3.10662	0.0701208	44.3039	44.4884	41.1091	47.3142		0.168046
G1P	C00103	Luminal	39.6937	3.59337	0.0905275	39.6937	42.1305	41.3836	35.5669		0.168046
G3P	C00118	Basal	99.7759	0.0249756	0.000250317	99.7759	99.7876	99.7928	99.7472		0.235688
G3P	C00118	Luminal	99.6078	0.207343	0.0020816	99.6078	99.5072	99.8462	99.4699		0.235688
G6P	C00092	Basal	99.3688	0.035784	0.000360113	99.3688	99.4096	99.3427	99.3541	**	0.00257803
G6P	C00092	Luminal	97.5484	0.469051	0.0048084	97.5484	97.8822	97.0121	97.7508	**	0.00257803
iCit	C00311	Basal	7.40499	2.92387	0.394852	7.40499	8.54155	9.58992	4.08349		0.0963522
iCit	C00311	Luminal	3.70742	0.449331	0.121198	3.70742	3.49147	3.40683	4.22396		0.0963522
IMP	C00130	Basal	50.7259	0.151002	0.00297682	50.7259	50.5624	50.7551	50.8601	**	0.00159133
IMP	C00130	Luminal	50.0614	0	0	50.0614	50.0614	50.0614	50.0614	**	0.00159133
Lac	C00186	Basal	20.872	6.01162	0.288023	20.872	25.4084	14.0535	23.1542	*	0.0255834
Lac	C00186	Luminal	8.50743	1.39691	0.164198	8.50743	7.0275	8.69178	9.80301	*	0.0255834
Mal	C00149	Basal	10.8687	0.255345	0.0234936	10.8687	10.768	11.1591	10.6791	***	4.7e-05
Mal	C00149	Luminal	5.17168	0.458164	0.0885909	5.17168	4.97946	4.84093	5.69464	***	4.7e-05
PEP	C00074	Basal	97.5913	0.685541	0.00702462	97.5913	98.3661	97.0634	97.3443	**	0.00368561
PEP	C00074	Luminal	100	0	0	100	100	100	100	**	0.00368561
Pyr	C00022	Basal	27.1788	4.54719	0.167307	27.1788	22.1968	28.2339	31.1056	*	0.0422095
Pyr	C00022	Luminal	16.5864	4.26052	0.256869	16.5864	16.2301	21.0138	12.5152	*	0.0422095
R5P	C00117	Basal	94.9851	4.59466	0.0483725	94.9851	100	93.9773	90.978		0.192215
R5P	C00117	Luminal	49.5802	49.9814	1.00809	49.5802	100	48.6916	0.0491408		0.192215
S7P	C05382	Basal	92.3126	4.36753	0.0473124	92.3126	96.9238	88.2383	91.7756	***	3.32e-06
S7P	C05382	Luminal	NA	NA	NA	NA	0	0	0	***	3.32e-06
Succ	C00042	Basal	2.47139	0.22802	0.0922641	2.47139	2.62357	2.20922	2.58137	***	0.000288529
Succ	C00042	Luminal	0.661706	0.133218	0.201325	0.661706	0.526293	0.666209	0.792615	***	0.000288529
UMP	C00105	Basal	52.8993	0.132558	0.00250586	52.8993	52.7834	53.0438	52.8706	***	1.94e-07
UMP	C00105	Luminal	17.773	0.805724	0.0453342	17.773	17.145	18.6815	17.4925	***	1.94e-07
Vit-C	C00072	Basal	NA	NA	NA	NA	0	0	0		NA
Vit-C	C00072	Luminal	NA	NA	NA	NA	0	0	0		NA
Primary mouse prostate basal and luminal cell U13C glucose tracing isotopomers_biological replicate 1 (Fig. 1h-i)
Name	KEGG.ID	Condition	Iso	Exp1	Exp2	Exp3	Norm_Av	Norm_Std	CV	Av	MID1	MID2	MID3	ANOVA	Sig
2-HG	C02630	Basal	M0	2707.32	1649.82	2518.84	97.1071	0.235372	0.00242384	97.1071	96.9748	96.9677	97.3789	3.69e-05	***
2-HG	C02630	Luminal	M0	7198.19	8012.67	9453.47	99.9162	0.0613604	0.000614119	99.9162	99.8917	99.871	99.9861	3.69e-05	***
2-HG	C02630	Basal	M1	NA	NA	NA	NA	NA	NA	NA	0	0	0	NA
2-HG	C02630	Luminal	M1	NA	NA	NA	NA	NA	NA	NA	0	0	0	NA
2-HG	C02630	Basal	M2	73.5006	46.1511	59.4988	2.5485	0.21867	0.0858035	2.5485	2.63275	2.71252	2.30024	4.72e-05	***
2-HG	C02630	Luminal	M2	7.8041	10.3471	1.31603	0.0837291	0.061334	0.732529	0.0837291	0.1083	0.128968	0.0139192	4.72e-05	***
2-HG	C02630	Basal	M3	6.02746	2.83648	5.35152	0.196502	0.0261878	0.13327	0.196502	0.2159	0.166713	0.206891	0.000202251	***
2-HG	C02630	Luminal	M3	NA	NA	NA	NA	NA	NA	NA	0	0	0	0.000202251	***
2-HG	C02630	Basal	M4	4.32771	0.683403	2.29438	0.0946282	0.0576537	0.609266	0.0946282	0.155016	0.0401668	0.0887013	0.0467795	*
2-HG	C02630	Luminal	M4	0.00338175	0.00398324	0.000214708	3.29e-05	2.66e-05	0.807393	3.29e-05	4.69e-05	4.96e-05	2.27e-06	0.0467795	*
2-HG	C02630	Basal	M5	0.602453	1.92054	0.65444	0.0532532	0.0516712	0.970293	0.0532532	0.0215795	0.112879	0.0253008	0.148801
2-HG	C02630	Luminal	M5	NA	NA	NA	NA	NA	NA	NA	0	0	0	0.148801
3PG	C00197	Basal	M0	13.342	13.5962	13.9052	0.703332	0.13991	0.198925	0.703332	0.616727	0.864743	0.628526	0.00095809	***
3PG	C00197	Luminal	M0	NA	NA	NA	NA	NA	NA	NA	0	0	0	0.00095809	***
3PG	C00197	Basal	M1	NA	NA	NA	NA	NA	NA	NA	0	0	0	NA
3PG	C00197	Luminal	M1	NA	NA	NA	NA	NA	NA	NA	0	0	0	NA
3PG	C00197	Basal	M2	36.972	36.7234	52.1006	2.13323	0.36751	0.172279	2.13323	1.70901	2.33568	2.35499	0.000550454	***
3PG	C00197	Luminal	M2	NA	NA	NA	NA	NA	NA	NA	0	0	0	0.000550454	***
3PG	C00197	Basal	M3	2113.04	1521.96	2146.35	97.1634	0.455485	0.00468782	97.1634	97.6743	96.7996	97.0165	0.000418942	***
3PG	C00197	Luminal	M3	449.045	278.995	316.189	100	0	0	100	100	100	100	0.000418942	***
5-Oxoproline	C01879	Basal	M0	43367	53413	109921	99.7581	0.135299	0.00135627	99.7581	99.6092	99.7917	99.8735	0.131694
5-Oxoproline	C01879	Luminal	M0	236322	237395	217369	99.911	0.0361804	0.000362126	99.911	99.8753	99.9476	99.91	0.131694
5-Oxoproline	C01879	Basal	M1	NA	20.5133	NA	0.0383252	NA	NA	0.0383252	0	0.0383252	0	0.474445
5-Oxoproline	C01879	Luminal	M1	136.076	72.1882	NA	0.0439507	0.0191741	0.436264	0.0439507	0.0575089	0.0303926	0	0.474445
5-Oxoproline	C01879	Basal	M2	144.864	84.8696	137.395	0.205378	0.111578	0.543279	0.205378	0.332737	0.158562	0.124835	0.0968424
5-Oxoproline	C01879	Luminal	M2	158.92	52.1455	195.586	0.0596718	0.0345858	0.579601	0.0596718	0.0671635	0.0219542	0.0898979	0.0968424
5-Oxoproline	C01879	Basal	M3	14.245	3.76396	NA	0.0198757	0.0181634	0.91385	0.0198757	0.0327191	0.00703223	0	0.253526
5-Oxoproline	C01879	Luminal	M3	NA	NA	NA	NA	NA	NA	NA	0	0	0	0.253526
5-Oxoproline	C01879	Basal	M4	11.0345	2.33419	1.86835	0.0104679	0.0129527	1.23737	0.0104679	0.0253451	0.00436099	0.00169756	0.235829
5-Oxoproline	C01879	Luminal	M4	0.11374	0.0738903	0.120664	4.49e-05	1.25e-05	0.278196	4.49e-05	4.81e-05	3.11e-05	5.55e-05	0.235829
5-Oxoproline	C01879	Basal	M5	NA	NA	NA	NA	NA	NA	NA	0	0	0	NA
5-Oxoproline	C01879	Luminal	M5	NA	NA	NA	NA	NA	NA	NA	0	0	0	NA
a-KG	C00026	Basal	M0	941.674	659.24	1226.47	85.6951	1.19751	0.0139741	85.6951	84.3851	85.9665	86.7336	0.00017346	***
a-KG	C00026	Luminal	M0	1823.34	2076.32	3394.33	97.9113	1.00848	0.0103	97.9113	96.7487	98.4338	98.5512	0.00017346	***
a-KG	C00026	Basal	M1	NA	NA	0.583055	0.0412325	NA	NA	0.0412325	0	0	0.0412325	0.373901
a-KG	C00026	Luminal	M1	NA	NA	NA	NA	NA	NA	NA	0	0	0	0.373901
a-KG	C00026	Basal	M2	142.383	90.686	152.671	11.7938	0.981679	0.0832367	11.7938	12.7592	11.8257	10.7966	0.000281609	***
a-KG	C00026	Luminal	M2	61.2706	33.0242	49.8824	2.08833	1.0087	0.483016	2.08833	3.2511	1.5656	1.44829	0.000281609	***
a-KG	C00026	Basal	M3	14.1032	4.13743	20.1519	1.07615	0.471671	0.438295	1.07615	1.26381	0.539531	1.4251	0.0167927	*
a-KG	C00026	Luminal	M3	NA	NA	NA	NA	NA	NA	NA	0	0	0	0.0167927	*
a-KG	C00026	Basal	M4	14.8648	12.1241	14.1897	1.30551	0.289686	0.221894	1.30551	1.33207	1.58101	1.00347	0.00145524	**
a-KG	C00026	Luminal	M4	0.00324686	0.0118204	0.0179999	0.000418424	0.000214	0.511442	0.000418424	0.000172283	0.000560381	0.000522609	0.00145524	**
a-KG	C00026	Basal	M5	2.89886	0.66905	NA	0.173509	0.121995	0.703103	0.173509	0.259773	0.0872458	0	0.204219
a-KG	C00026	Luminal	M5	NA	NA	NA	NA	NA	NA	NA	0	0	0	0.204219
Aconitate	C00417	Basal	M0	358.389	187.217	338.344	59.7631	4.34792	0.0727525	59.7631	56.3987	58.2182	64.6726	9.02e-05	***
Aconitate	C00417	Luminal	M0	253.996	287.023	318.326	99.8158	1e-14	1.01e-16	99.8158	99.8158	99.8158	99.8158	9.02e-05	***
Aconitate	C00417	Basal	M1	0.172473	1.9844	NA	0.322112	0.41715	1.29505	0.322112	0.0271416	0.617082	0	0.346231
Aconitate	C00417	Luminal	M1	NA	NA	NA	NA	NA	NA	NA	0	0	0	0.346231
Aconitate	C00417	Basal	M2	224.552	117.542	155.739	33.8858	3.61687	0.106737	33.8858	35.3371	36.5516	29.7687	8.62e-05	***
Aconitate	C00417	Luminal	M2	0.468577	0.529506	0.587255	0.184142	1.96e-17	1.07e-16	0.184142	0.184142	0.184142	0.184142	8.62e-05	***
Aconitate	C00417	Basal	M3	21.8724	3.19592	10.0978	2.12199	1.23531	0.582149	2.12199	3.442	0.993826	1.93014	0.0409299	*
Aconitate	C00417	Luminal	M3	NA	NA	NA	NA	NA	NA	NA	0	0	0	0.0409299	*
Aconitate	C00417	Basal	M4	27.3094	10.9472	16.0455	3.58961	0.635902	0.177151	3.58961	4.2976	3.40422	3.067	0.000613191	***
Aconitate	C00417	Luminal	M4	5.76e-05	6.51e-05	7.22e-05	2.26e-05	7.19e-21	3.17e-16	2.26e-05	2.26e-05	2.26e-05	2.26e-05	0.000613191	***
Aconitate	C00417	Basal	M5	3.16125	0.691541	2.93815	0.424712	0.184385	0.434143	0.424712	0.497477	0.215046	0.561612	0.0162705	*
Aconitate	C00417	Luminal	M5	NA	NA	NA	NA	NA	NA	NA	0	0	0	0.0162705	*
Aconitate	C00417	Basal	M6	NA	NA	NA	NA	NA	NA	NA	0	0	0	2.67e-58	***
Aconitate	C00417	Luminal	M6	4.73e-10	5.34e-10	5.92e-10	1.86e-10	8.29e-25	4.47e-15	1.86e-10	1.86e-10	1.86e-10	1.86e-10	2.67e-58	***
ADP	C00008	Basal	M0	292.761	213.804	249.894	5.81555	0.53247	0.0915597	5.81555	6.31139	5.8825	5.25278	0.00107159	**
ADP	C00008	Luminal	M0	193.636	113.718	228.504	46.1941	8.25353	0.178671	46.1941	39.2152	55.3042	44.0629	0.00107159	**
ADP	C00008	Basal	M1	NA	NA	NA	NA	NA	NA	NA	0	0	0	NA
ADP	C00008	Luminal	M1	NA	NA	NA	NA	NA	NA	NA	0	0	0	NA
ADP	C00008	Basal	M2	9.00875	7.22153	11.9369	0.214605	0.0315246	0.146896	0.214605	0.194212	0.198689	0.250915	0.269355
ADP	C00008	Luminal	M2	1.07167	0.629366	1.26465	0.25566	0.0456788	0.178671	0.25566	0.217035	0.306079	0.243864	0.269355
ADP	C00008	Basal	M3	5.63533	1.84698	NA	0.086152	0.0499716	0.580039	0.086152	0.121487	0.0508168	0	0.178339
ADP	C00008	Luminal	M3	NA	NA	NA	NA	NA	NA	NA	0	0	0	0.178339
ADP	C00008	Basal	M4	153.776	106.516	156.29	3.17699	0.213892	0.0673252	3.17699	3.31513	2.93061	3.28522	1.36e-05	***
ADP	C00008	Luminal	M4	0.000615079	0.000361221	0.000725836	0.000146734	2.62e-05	0.178671	0.000146734	0.000124566	0.000175673	0.000139965	1.36e-05	***
ADP	C00008	Basal	M5	3493.39	2795.24	3617	76.0824	0.799131	0.0105035	76.0824	75.3111	76.9067	76.0294	0.00930682	**
ADP	C00008	Luminal	M5	298.701	91.1625	288.462	53.4843	8.28904	0.154981	53.4843	60.4932	44.335	55.6247	0.00930682	**
ADP	C00008	Basal	M6	502.691	375.83	543.69	10.8686	0.544689	0.0501158	10.8686	10.8371	10.3404	11.4284	4.18e-06	***
ADP	C00008	Luminal	M6	NA	NA	NA	NA	NA	NA	NA	0	0	0	4.18e-06	***
ADP	C00008	Basal	M10	NA	NA	NA	NA	NA	NA	NA	0	0	0	0.000364911	***
ADP	C00008	Luminal	M10	0.367367	0.112119	0.354773	0.0657793	0.0101945	0.154981	0.0657793	0.0743995	0.0545268	0.0684118	0.000364911	***
ADP	C00008	Basal	M7	174.816	130.399	178.345	3.70175	0.0992428	0.0268097	3.70175	3.76871	3.58773	3.74881	3.44e-07	***
ADP	C00008	Luminal	M7	NA	NA	NA	NA	NA	NA	NA	0	0	0	3.44e-07	***
ADP	C00008	Basal	M8	6.53632	3.72818	0.215766	0.0826738	0.0703321	0.850719	0.0826738	0.140911	0.102575	0.0045354	0.111464
ADP	C00008	Luminal	M8	2.26e-05	6.89e-06	2.18e-05	4.05e-06	6.27e-07	0.154981	4.05e-06	4.58e-06	3.35e-06	4.21e-06	0.111464
ADP	C00008	Basal	M9	NA	NA	NA	NA	NA	NA	NA	0	0	0	NA
ADP	C00008	Luminal	M9	NA	NA	NA	NA	NA	NA	NA	0	0	0	NA
AMP	C00020	Basal	M0	168.583	90.3715	155.07	13.8849	1.7793	0.128146	13.8849	13.2281	12.5274	15.8993	0.000603172	***
AMP	C00020	Luminal	M0	76.0157	228.142	375.247	80.2219	11.5657	0.144171	80.2219	66.8821	87.4418	86.3417	0.000603172	***
AMP	C00020	Basal	M1	NA	NA	NA	NA	NA	NA	NA	0	0	0	NA
AMP	C00020	Luminal	M1	NA	NA	NA	NA	NA	NA	NA	0	0	0	NA
AMP	C00020	Basal	M2	0.933017	0.500158	0.858227	0.0768457	0.00984748	0.128146	0.0768457	0.0732105	0.0693327	0.087994	0.000603172	***
AMP	C00020	Luminal	M2	0.420706	1.26264	2.07679	0.443985	0.0640099	0.144171	0.443985	0.370157	0.483944	0.477855	0.000603172	***
AMP	C00020	Basal	M3	NA	NA	NA	NA	NA	NA	NA	0	0	0	NA
AMP	C00020	Luminal	M3	NA	NA	NA	NA	NA	NA	NA	0	0	0	NA
AMP	C00020	Basal	M4	10.2456	4.53548	5.92061	0.679897	0.107966	0.158797	0.679897	0.803936	0.628716	0.60704	0.000401756	***
AMP	C00020	Luminal	M4	0.000241462	0.000724686	0.00119196	0.000254823	3.67e-05	0.144171	0.000254823	0.000212449	0.000277757	0.000274262	0.000401756	***
AMP	C00020	Basal	M5	1007.14	590.911	754.17	79.4216	2.31934	0.0292028	79.4216	79.0268	81.913	77.325	0.000923863	***
AMP	C00020	Luminal	M5	37.1739	31.4631	57.2115	19.3101	11.6154	0.601521	19.3101	32.7073	12.0591	13.164	0.000923863	***
AMP	C00020	Basal	M6	81.1032	31.937	55.7203	5.50135	0.985557	0.179148	5.50135	6.36388	4.42716	5.71301	0.000640328	***
AMP	C00020	Luminal	M6	NA	NA	NA	NA	NA	NA	NA	0	0	0	0.000640328	***
AMP	C00020	Basal	M10	NA	NA	NA	NA	NA	NA	NA	0	0	0	0.0450378	*
AMP	C00020	Luminal	M10	0.0457195	0.0386959	0.0703633	0.0237492	0.0142856	0.601521	0.0237492	0.0402261	0.0148313	0.0161901	0.0450378	*
AMP	C00020	Basal	M7	6.42308	3.13285	3.58528	0.435292	0.0682046	0.156687	0.435292	0.503997	0.434281	0.367599	0.000380811	***
AMP	C00020	Luminal	M7	NA	NA	NA	NA	NA	NA	NA	0	0	0	0.000380811	***
AMP	C00020	Basal	M8	NA	NA	NA	NA	NA	NA	NA	0	0	0	0.0450378	*
AMP	C00020	Luminal	M8	2.81e-06	2.38e-06	4.33e-06	1.46e-06	8.78e-07	0.601521	1.46e-06	2.47e-06	9.12e-07	9.96e-07	0.0450378	*
AMP	C00020	Basal	M9	0.000781125	0.000381302	0.000434708	5.29e-05	8.36e-06	0.158031	5.29e-05	6.13e-05	5.29e-05	4.46e-05	0.000393689	***
AMP	C00020	Luminal	M9	NA	NA	NA	NA	NA	NA	NA	0	0	0	0.000393689	***
ATP	C00002	Basal	M0	342.224	266.403	340.684	4.64137	0.409906	0.0883158	4.64137	4.7199	5.00632	4.19787	0.05594
ATP	C00002	Luminal	M0	41.6238	13.3302	45.9961	20.6538	10.3883	0.502972	20.6538	10.5806	20.0501	31.3309	0.05594
ATP	C00002	Basal	M1	NA	NA	NA	NA	NA	NA	NA	0	0	0	NA
ATP	C00002	Luminal	M1	NA	NA	NA	NA	NA	NA	NA	0	0	0	NA
ATP	C00002	Basal	M2	16.8208	20.8783	33.6496	0.346323	0.0996395	0.287707	0.346323	0.23199	0.392351	0.414628	0.0250473	*
ATP	C00002	Luminal	M2	0.230365	0.0737757	0.254564	0.114308	0.0574937	0.502972	0.114308	0.0585579	0.110966	0.1734	0.0250473	*
ATP	C00002	Basal	M3	NA	NA	NA	NA	NA	NA	NA	0	0	0	NA
ATP	C00002	Luminal	M3	NA	NA	NA	NA	NA	NA	NA	0	0	0	NA
ATP	C00002	Basal	M4	266.504	187.195	304.613	3.64894	0.120035	0.0328958	3.64894	3.67559	3.51782	3.75341	7.79e-07	***
ATP	C00002	Luminal	M4	0.000132217	4.23e-05	0.000146106	6.56e-05	3.3e-05	0.502972	6.56e-05	3.36e-05	6.37e-05	9.95e-05	7.79e-07	***
ATP	C00002	Basal	M5	5301.75	3935.78	5900.59	73.2633	0.639963	0.00873511	73.2633	73.121	73.9624	72.7065	0.385704
ATP	C00002	Luminal	M5	351.111	53.0155	100.433	79.1345	10.433	0.131839	79.1345	89.251	79.7408	68.4115	0.385704
ATP	C00002	Basal	M6	936.537	642.355	1098.72	12.8421	0.736336	0.0573377	12.8421	12.9166	12.0713	13.5383	7.15e-06	***
ATP	C00002	Luminal	M6	NA	NA	NA	NA	NA	NA	NA	0	0	0	7.15e-06	***
ATP	C00002	Basal	M10	NA	NA	NA	NA	NA	NA	NA	0	0	0	0.000193862	***
ATP	C00002	Luminal	M10	0.431825	0.0652027	0.123521	0.097326	0.0128314	0.131839	0.097326	0.109768	0.0980717	0.084138	0.000193862	***
ATP	C00002	Basal	M7	368.916	256.399	396.041	4.92878	0.141321	0.0286726	4.92878	5.08804	4.81833	4.87998	4.5e-07	***
ATP	C00002	Luminal	M7	NA	NA	NA	NA	NA	NA	NA	0	0	0	4.5e-07	***
ATP	C00002	Basal	M8	17.9019	12.313	41.3317	0.329191	0.156158	0.474369	0.329191	0.2469	0.23139	0.509285	0.0217483	*
ATP	C00002	Luminal	M8	2.66e-05	4.01e-06	7.6e-06	5.98e-06	7.89e-07	0.131839	5.98e-06	6.75e-06	6.03e-06	5.17e-06	0.0217483	*
ATP	C00002	Basal	M9	NA	NA	NA	NA	NA	NA	NA	0	0	0	NA
ATP	C00002	Luminal	M9	NA	NA	NA	NA	NA	NA	NA	0	0	0	NA
Cit	C00158	Basal	M0	18327.6	10002.2	15821.6	47.4954	0.599132	0.0126145	47.4954	46.826	47.6791	47.9812	0.00797888	**
Cit	C00158	Luminal	M0	9011.37	9899.9	16232.9	70.9181	8.2386	0.116171	70.9181	61.4408	74.9426	76.3709	0.00797888	**
Cit	C00158	Basal	M1	1375.52	691.448	1163.01	3.4458	0.129865	0.0376879	3.4458	3.51439	3.29603	3.527	0.668723
Cit	C00158	Luminal	M1	661.141	345.574	475.402	3.12013	1.2166	0.389919	3.12013	4.50775	2.61601	2.23663	0.668723
Cit	C00158	Basal	M2	13560.5	7317.41	11249.7	34.5479	0.391701	0.0113379	34.5479	34.6464	34.8809	34.1163	0.000672081	***
Cit	C00158	Luminal	M2	2525.07	1414.38	2143.93	12.6699	3.94946	0.31172	12.6699	17.2163	10.7069	10.0865	0.000672081	***
Cit	C00158	Basal	M3	2294.53	1102.55	1755.94	5.48107	0.33207	0.0605848	5.48107	5.86241	5.25567	5.32513	0.0273462	*
Cit	C00158	Luminal	M3	1655.95	1113.33	1661.06	9.17773	1.85521	0.202142	9.17773	11.2905	8.42792	7.81478	0.0273462	*
Cit	C00158	Basal	M4	2547.73	1332.92	2099.09	6.40965	0.0865294	0.0134999	6.40965	6.50932	6.35383	6.3658	0.000990691	***
Cit	C00158	Luminal	M4	447.229	197.951	336.599	2.04379	0.871812	0.426567	2.04379	3.04927	1.49849	1.5836	0.000990691	***
Cit	C00158	Basal	M5	907.055	459.049	785.687	2.29613	0.0989895	0.0431114	2.29613	2.31748	2.18821	2.38271	0.163607
Cit	C00158	Luminal	M5	342.883	236.544	366.007	1.95014	0.337494	0.173061	1.95014	2.33782	1.79064	1.72195	0.163607
Cit	C00158	Basal	M6	126.838	72.6316	99.5177	0.32403	0.0222108	0.0685456	0.32403	0.324065	0.346224	0.301802	0.0190247	*
Cit	C00158	Luminal	M6	23.1193	2.31017	39.4479	0.120236	0.0900742	0.749142	0.120236	0.157631	0.017488	0.185591	0.0190247	*
DHAP	C00111	Basal	M0	NA	NA	NA	NA	NA	NA	NA	0	0	0	NA
DHAP	C00111	Luminal	M0	NA	NA	NA	NA	NA	NA	NA	0	0	0	NA
DHAP	C00111	Basal	M1	NA	NA	NA	NA	NA	NA	NA	0	0	0	NA
DHAP	C00111	Luminal	M1	NA	NA	NA	NA	NA	NA	NA	0	0	0	NA
DHAP	C00111	Basal	M2	NA	NA	NA	NA	NA	NA	NA	0	0	0	NA
DHAP	C00111	Luminal	M2	NA	NA	NA	NA	NA	NA	NA	0	0	0	NA
DHAP	C00111	Basal	M3	NA	84.1103	118.281	100	1.42e-14	1.42e-16	100	0	100	100	0.116117
DHAP	C00111	Luminal	M3	NA	NA	NA	NA	NA	NA	NA	0	0	0	0.116117
F16BP	C00354	Basal	M0	NA	NA	NA	NA	NA	NA	NA	0	0	0	NA
F16BP	C00354	Luminal	M0	NA	NA	NA	NA	NA	NA	NA	0	0	0	NA
F16BP	C00354	Basal	M1	NA	NA	NA	NA	NA	NA	NA	0	0	0	NA
F16BP	C00354	Luminal	M1	NA	NA	NA	NA	NA	NA	NA	0	0	0	NA
F16BP	C00354	Basal	M2	NA	NA	NA	NA	NA	NA	NA	0	0	0	NA
F16BP	C00354	Luminal	M2	NA	NA	NA	NA	NA	NA	NA	0	0	0	NA
F16BP	C00354	Basal	M3	29.5188	37.222	28.5672	0.860382	0.188081	0.218601	0.860382	0.734768	1.07662	0.76976	0.00137327	**
F16BP	C00354	Luminal	M3	NA	NA	NA	NA	NA	NA	NA	0	0	0	0.00137327	**
F16BP	C00354	Basal	M4	NA	NA	NA	NA	NA	NA	NA	0	0	0	NA
F16BP	C00354	Luminal	M4	NA	NA	NA	NA	NA	NA	NA	0	0	0	NA
F16BP	C00354	Basal	M5	194.938	185.046	196.562	5.16703	0.27398	0.0530246	5.16703	4.85231	5.3523	5.29647	5.24e-06	***
F16BP	C00354	Luminal	M5	NA	NA	NA	NA	NA	NA	NA	0	0	0	5.24e-06	***
F16BP	C00354	Basal	M6	3792.97	3235.04	3486.06	93.9726	0.422261	0.00449345	93.9726	94.4129	93.5711	93.9338	1.59e-05	***
F16BP	C00354	Luminal	M6	528.43	146.736	303.746	100	0	0	100	100	100	100	1.59e-05	***
F1P	C01094	Basal	M0	12.894	4.46408	12.112	0.735856	0.299409	0.406885	0.735856	0.861838	0.394042	0.951688	0.0130864	*
F1P	C01094	Luminal	M0	NA	NA	NA	NA	NA	NA	NA	0	0	0	0.0130864	*
F1P	C01094	Basal	M1	NA	NA	NA	NA	NA	NA	NA	0	0	0	NA
F1P	C01094	Luminal	M1	NA	NA	NA	NA	NA	NA	NA	0	0	0	NA
F1P	C01094	Basal	M2	0.0237872	0.00823543	0.0223445	0.00135752	0.000552356	0.406885	0.00135752	0.00158994	0.000726938	0.0017557	0.0130864	*
F1P	C01094	Luminal	M2	NA	NA	NA	NA	NA	NA	NA	0	0	0	0.0130864	*
F1P	C01094	Basal	M3	NA	NA	NA	NA	NA	NA	NA	0	0	0	NA
F1P	C01094	Luminal	M3	NA	NA	NA	NA	NA	NA	NA	0	0	0	NA
F1P	C01094	Basal	M4	2.93e-06	1.01e-06	2.75e-06	1.67e-07	6.79e-08	0.406885	1.67e-07	1.96e-07	8.94e-08	2.16e-07	0.0130864	*
F1P	C01094	Luminal	M4	NA	NA	NA	NA	NA	NA	NA	0	0	0	0.0130864	*
F1P	C01094	Basal	M5	71.3499	60.0977	57.8575	4.87331	0.389953	0.0800181	4.87331	4.76902	5.3048	4.5461	2.69e-05	***
F1P	C01094	Luminal	M5	NA	NA	NA	NA	NA	NA	NA	0	0	0	2.69e-05	***
F1P	C01094	Basal	M6	1411.84	1068.32	1202.69	94.3895	0.101801	0.00107852	94.3895	94.3675	94.3004	94.5005	7.22e-08	***
F1P	C01094	Luminal	M6	338.888	213.232	237.738	100	0	0	100	100	100	100	7.22e-08	***
F6P	C00085	Basal	M0	NA	NA	NA	NA	NA	NA	NA	0	0	0	NA
F6P	C00085	Luminal	M0	NA	NA	NA	NA	NA	NA	NA	0	0	0	NA
F6P	C00085	Basal	M1	NA	NA	NA	NA	NA	NA	NA	0	0	0	NA
F6P	C00085	Luminal	M1	NA	NA	NA	NA	NA	NA	NA	0	0	0	NA
F6P	C00085	Basal	M2	NA	NA	NA	NA	NA	NA	NA	0	0	0	NA
F6P	C00085	Luminal	M2	NA	NA	NA	NA	NA	NA	NA	0	0	0	NA
F6P	C00085	Basal	M3	NA	NA	NA	NA	NA	NA	NA	0	0	0	NA
F6P	C00085	Luminal	M3	NA	NA	NA	NA	NA	NA	NA	0	0	0	NA
F6P	C00085	Basal	M4	NA	NA	NA	NA	NA	NA	NA	0	0	0	NA
F6P	C00085	Luminal	M4	NA	NA	NA	NA	NA	NA	NA	0	0	0	NA
F6P	C00085	Basal	M5	NA	NA	NA	NA	NA	NA	NA	0	0	0	NA
F6P	C00085	Luminal	M5	NA	NA	NA	NA	NA	NA	NA	0	0	0	NA
F6P	C00085	Basal	M6	281.747	227.999	316.991	100	0	0	100	100	100	100	0.283117
F6P	C00085	Luminal	M6	33.4345	11.1051	29.2056	100	1e-14	1e-16	100	100	100	100	0.283117
Fum	C00122	Basal	M0	5665.54	3470.29	4927.71	78.1988	0.177106	0.00226481	78.1988	78.2361	78.0061	78.3543	1.56e-06	***
Fum	C00122	Luminal	M0	4928.49	5847.72	6389.1	99.3618	0.809671	0.00814872	99.3618	98.4287	99.8787	99.778	1.56e-06	***
Fum	C00122	Basal	M1	237.997	161.612	204.345	3.38951	0.211486	0.0623943	3.38951	3.28652	3.63276	3.24925	1e-05	***
Fum	C00122	Luminal	M1	NA	NA	NA	NA	NA	NA	NA	0	0	0	1e-05	***
Fum	C00122	Basal	M2	949.171	587.171	841.842	13.2306	0.142096	0.0107399	13.2306	13.1072	13.1986	13.3859	1.64e-06	***
Fum	C00122	Luminal	M2	43.8094	NA	3.08999	0.461594	0.584549	1.26637	0.461594	0.874933	0	0.0482561	1.64e-06	***
Fum	C00122	Basal	M3	339.083	199.936	275.862	4.52102	0.149816	0.0331376	4.52102	4.68243	4.49421	4.38642	3.25e-05	***
Fum	C00122	Luminal	M3	34.8707	7.10442	11.125	0.330499	0.317974	0.962104	0.330499	0.696416	0.121343	0.173738	3.25e-05	***
Fum	C00122	Basal	M4	49.8068	29.7349	39.2465	0.660075	0.0326723	0.0494979	0.660075	0.687788	0.668388	0.624049	3.98e-06	***
Fum	C00122	Luminal	M4	NA	NA	NA	NA	NA	NA	NA	0	0	0	3.98e-06	***
G1P	C00103	Basal	M0	141.716	75.274	112.916	74.8609	3.28802	0.0439218	74.8609	78.5045	72.1148	73.9635	0.815216
G1P	C00103	Luminal	M0	5.58642	NA	22.5322	99.8158	0	0	99.8158	99.8158	0	99.8158	0.815216
G1P	C00103	Basal	M1	NA	NA	NA	NA	NA	NA	NA	0	0	0	NA
G1P	C00103	Luminal	M1	NA	NA	NA	NA	NA	NA	NA	0	0	0	NA
G1P	C00103	Basal	M2	0.261441	0.138867	0.20831	0.138105	0.00606582	0.0439218	0.138105	0.144827	0.133039	0.136449	0.815216
G1P	C00103	Luminal	M2	0.0103059	NA	0.0415679	0.184142	0	0	0.184142	0.184142	0	0.184142	0.815216
G1P	C00103	Basal	M3	NA	NA	NA	NA	NA	NA	NA	0	0	0	NA
G1P	C00103	Luminal	M3	NA	NA	NA	NA	NA	NA	NA	0	0	0	NA
G1P	C00103	Basal	M4	3.22e-05	1.71e-05	2.56e-05	1.7e-05	7.46e-07	0.0439218	1.7e-05	1.78e-05	1.64e-05	1.68e-05	0.815216
G1P	C00103	Luminal	M4	1.27e-06	NA	5.11e-06	2.26e-05	0	0	2.26e-05	2.26e-05	0	2.26e-05	0.815216
G1P	C00103	Basal	M5	NA	NA	NA	NA	NA	NA	NA	0	0	0	NA
G1P	C00103	Luminal	M5	NA	NA	NA	NA	NA	NA	NA	0	0	0	NA
G1P	C00103	Basal	M6	38.5422	28.968	39.5402	25.001	3.29409	0.131759	25.001	21.3507	27.7522	25.9001	0.000193398	***
G1P	C00103	Luminal	M6	1.04e-11	NA	4.19e-11	1.86e-10	1.1e-24	5.91e-15	1.86e-10	1.86e-10	0	1.86e-10	0.000193398	***
G3P	C00118	Basal	M0	63.6187	27.6535	77.9614	0.100709	0.041572	0.412793	0.100709	0.105668	0.05688	0.139579	0.951261
G3P	C00118	Luminal	M0	NA	9.04617	6.11648	0.15764	0.0850555	0.539557	0.15764	0	0.217783	0.0974963	0.951261
G3P	C00118	Basal	M1	14.9874	8.03273	1.76612	0.0148593	0.0109608	0.737638	0.0148593	0.0248934	0.0165224	0.00316199	0.0786781
G3P	C00118	Luminal	M1	NA	NA	NA	NA	NA	NA	NA	0	0	0	0.0786781
G3P	C00118	Basal	M2	170.165	146.409	160.904	0.29062	0.00951284	0.0327329	0.29062	0.282637	0.301146	0.288077	0.0136248	*
G3P	C00118	Luminal	M2	10.1949	6.69077	0.00225676	0.0898578	0.0821165	0.91385	0.0898578	0.10846	0.161078	3.6e-05	0.0136248	*
G3P	C00118	Basal	M3	59957.3	48435.1	55614	99.5938	0.0287824	0.000288998	99.5938	99.5868	99.6255	99.5692	0.0867489
G3P	C00118	Luminal	M3	9389.5	4138.02	6267.43	99.805	0.159364	0.00159675	99.805	99.8915	99.6211	99.9025	0.0867489
G6P	C00092	Basal	M0	NA	NA	NA	NA	NA	NA	NA	0	0	0	NA
G6P	C00092	Luminal	M0	NA	NA	NA	NA	NA	NA	NA	0	0	0	NA
G6P	C00092	Basal	M1	NA	NA	NA	NA	NA	NA	NA	0	0	0	NA
G6P	C00092	Luminal	M1	NA	NA	NA	NA	NA	NA	NA	0	0	0	NA
G6P	C00092	Basal	M2	NA	NA	NA	NA	NA	NA	NA	0	0	0	NA
G6P	C00092	Luminal	M2	NA	NA	NA	NA	NA	NA	NA	0	0	0	NA
G6P	C00092	Basal	M3	NA	NA	NA	NA	NA	NA	NA	0	0	0	NA
G6P	C00092	Luminal	M3	NA	NA	NA	NA	NA	NA	NA	0	0	0	NA
G6P	C00092	Basal	M4	NA	NA	NA	NA	NA	NA	NA	0	0	0	0.0329789	*
G6P	C00092	Luminal	M4	6.58244	7.67985	11.6928	8.31569	4.5045	0.541687	8.31569	3.29608	12.0058	9.6452	0.0329789	*
G6P	C00092	Basal	M5	44.1785	28.9778	50.9246	4.40284	0.322894	0.0733377	4.40284	4.45819	4.05584	4.69447	1.91e-05	***
G6P	C00092	Luminal	M5	NA	NA	NA	NA	NA	NA	NA	0	0	0	1.91e-05	***
G6P	C00092	Basal	M6	946.773	685.493	1033.85	95.5972	0.322894	0.00337765	95.5972	95.5418	95.9442	95.3055	0.207827
G6P	C00092	Luminal	M6	193.123	56.2879	109.536	91.6843	4.5045	0.0491306	91.6843	96.7039	87.9942	90.3548	0.207827
iCit	C00311	Basal	M0	1596.3	995.948	1696.3	99.6551	0.295749	0.00296772	99.6551	99.515	99.9949	99.4555	0.123108
iCit	C00311	Luminal	M0	3022.65	3041.83	3579.31	99.9881	0.0105727	0.000105739	99.9881	99.9884	99.9774	99.9985	0.123108
iCit	C00311	Basal	M1	7.68315	NA	9.18331	0.5087	0.0420386	0.0826393	0.5087	0.478974	0	0.538426	0.117473
iCit	C00311	Luminal	M1	NA	NA	NA	NA	NA	NA	NA	0	0	0	0.117473
iCit	C00311	Basal	M2	NA	NA	NA	NA	NA	NA	NA	0	0	0	0.16255
iCit	C00311	Luminal	M2	0.315601	0.660684	NA	0.0160775	0.00797269	0.49589	0.0160775	0.01044	0.0217151	0	0.16255
iCit	C00311	Basal	M3	0.0965398	0.0508138	0.10384	0.00573614	0.000550466	0.0959646	0.00573614	0.00601837	0.0051018	0.00608824	0.000217593	***
iCit	C00311	Luminal	M3	0.0342271	0.0268347	0.0521938	0.00115747	0.000288927	0.24962	0.00115747	0.00113222	0.00088199	0.00145819	0.000217593	***
iCit	C00311	Basal	M4	NA	NA	NA	NA	NA	NA	NA	0	0	0	NA
iCit	C00311	Luminal	M4	NA	NA	NA	NA	NA	NA	NA	0	0	0	NA
iCit	C00311	Basal	M5	7.01e-06	3.79e-06	7.52e-06	4.2e-07	3.37e-08	0.0801992	4.2e-07	4.37e-07	3.81e-07	4.41e-07	0.000214443	***
iCit	C00311	Luminal	M5	4.13e-06	3.69e-06	5.61e-06	1.38e-07	1.78e-08	0.128549	1.38e-07	1.37e-07	1.21e-07	1.57e-07	0.000214443	***
iCit	C00311	Basal	M6	NA	NA	NA	NA	NA	NA	NA	0	0	0	NA
iCit	C00311	Luminal	M6	NA	NA	NA	NA	NA	NA	NA	0	0	0	NA
IMP	C00130	Basal	M0	NA	NA	NA	NA	NA	NA	NA	0	0	0	NA
IMP	C00130	Luminal	M0	NA	NA	NA	NA	NA	NA	NA	0	0	0	NA
IMP	C00130	Basal	M1	NA	NA	NA	NA	NA	NA	NA	0	0	0	NA
IMP	C00130	Luminal	M1	NA	NA	NA	NA	NA	NA	NA	0	0	0	NA
IMP	C00130	Basal	M2	NA	NA	NA	NA	NA	NA	NA	0	0	0	NA
IMP	C00130	Luminal	M2	NA	NA	NA	NA	NA	NA	NA	0	0	0	NA
IMP	C00130	Basal	M3	NA	NA	NA	NA	NA	NA	NA	0	0	0	NA
IMP	C00130	Luminal	M3	NA	NA	NA	NA	NA	NA	NA	0	0	0	NA
IMP	C00130	Basal	M4	NA	NA	NA	NA	NA	NA	NA	0	0	0	NA
IMP	C00130	Luminal	M4	NA	NA	NA	NA	NA	NA	NA	0	0	0	NA
IMP	C00130	Basal	M5	159.226	129.43	149.774	98.4506	1.40206	0.0142413	98.4506	99.9976	97.2639	98.0902	2.74e-08	***
IMP	C00130	Luminal	M5	NA	NA	NA	NA	NA	NA	NA	0	0	0	2.74e-08	***
IMP	C00130	Basal	M6	NA	1.2405	0.37697	0.589545	0.484593	0.821979	0.589545	0	0.932204	0.246885	0.231493
IMP	C00130	Luminal	M6	NA	NA	NA	NA	NA	NA	NA	0	0	0	0.231493
IMP	C00130	Basal	M10	NA	NA	NA	NA	NA	NA	NA	0	0	0	NA
IMP	C00130	Luminal	M10	NA	NA	NA	NA	NA	NA	NA	0	0	0	NA
IMP	C00130	Basal	M7	0.00376485	2.40022	2.53882	1.15626	1.00179	0.866402	1.15626	0.00236442	1.80371	1.66272	0.116232
IMP	C00130	Luminal	M7	NA	NA	NA	NA	NA	NA	NA	0	0	0	0.116232
IMP	C00130	Basal	M8	NA	NA	NA	NA	NA	NA	NA	0	0	0	NA
IMP	C00130	Luminal	M8	NA	NA	NA	NA	NA	NA	NA	0	0	0	NA
IMP	C00130	Basal	M9	9.5e-08	0.000294757	0.000311814	0.000141925	0.000123163	0.867802	0.000141925	5.96e-08	0.000221503	0.000204213	0.116661
IMP	C00130	Luminal	M9	NA	NA	NA	NA	NA	NA	NA	0	0	0	0.116661
Lac	C00186	Basal	M0	35044.6	26401.3	45459.9	62.1705	3.82944	0.0615957	62.1705	66.5774	60.2817	59.6524	0.000301015	***
Lac	C00186	Luminal	M0	131639	241350	242317	93.485	2.58363	0.0276368	93.485	90.6764	95.7605	94.0181	0.000301015	***
Lac	C00186	Basal	M1	19.4729	82.5301	160.789	0.145474	0.0946198	0.650426	0.145474	0.0369944	0.18844	0.210987	0.129402
Lac	C00186	Luminal	M1	123.101	NA	NA	0.0847953	NA	NA	0.0847953	0.0847953	0	0	0.129402
Lac	C00186	Basal	M2	686.449	618.38	1091.48	1.38276	0.0688685	0.049805	1.38276	1.30411	1.41194	1.43224	0.00019228	***
Lac	C00186	Luminal	M2	681.326	613.559	742.506	0.333616	0.119622	0.358562	0.333616	0.469317	0.243442	0.288089	0.00019228	***
Lac	C00186	Basal	M3	16886.9	16694.3	29495.8	36.3012	3.66617	0.100993	36.3012	32.0815	38.1179	38.7043	0.000286787	***
Lac	C00186	Luminal	M3	12730.9	10071.3	14674.9	6.15309	2.41963	0.393239	6.15309	8.76944	3.99601	5.69382	0.000286787	***
Mal	C00149	Basal	M0	77326.6	49548.7	66380	75.5787	0.278765	0.00368841	75.5787	75.3059	75.5671	75.8631	0.000147353	***
Mal	C00149	Luminal	M0	43256.8	40331.1	51799.5	94.7851	2.34491	0.0247392	94.7851	92.0791	96.2196	96.0567	0.000147353	***
Mal	C00149	Basal	M1	4098.13	2649.24	3417.34	3.97898	0.0682146	0.0171437	3.97898	3.99104	4.04037	3.90555	0.000435219	***
Mal	C00149	Luminal	M1	704.655	275.131	350.748	0.935597	0.488774	0.52242	0.935597	1.49997	0.656392	0.650424	0.000435219	***
Mal	C00149	Basal	M2	14870.1	9459.69	12480.3	14.3906	0.113641	0.00789692	14.3906	14.4816	14.427	14.2632	9.39e-05	***
Mal	C00149	Luminal	M2	1715.07	577.689	687.224	2.10113	1.34305	0.639205	2.10113	3.6508	1.37822	1.27438	9.39e-05	***
Mal	C00149	Basal	M3	5303.79	3272.81	4392.95	5.05903	0.0930847	0.0183997	5.05903	5.16519	4.99138	5.02053	0.000295948	***
Mal	C00149	Luminal	M3	962.319	515.868	581.884	1.45274	0.521447	0.35894	1.45274	2.04845	1.23073	1.07904	0.000295948	***
Mal	C00149	Basal	M4	1084.66	638.746	829.193	0.992709	0.0566598	0.057076	0.992709	1.05632	0.974155	0.947652	0.102729
Mal	C00149	Luminal	M4	339.022	215.892	506.605	0.72539	0.212216	0.292555	0.72539	0.721663	0.515062	0.939446	0.102729
PEP	C00074	Basal	M0	1.50613	0.706789	1.21357	0.342947	0.0741472	0.216206	0.342947	0.41599	0.267743	0.345109	0.00131692	**
PEP	C00074	Luminal	M0	NA	NA	NA	NA	NA	NA	NA	0	0	0	0.00131692	**
PEP	C00074	Basal	M1	NA	NA	NA	NA	NA	NA	NA	0	0	0	NA
PEP	C00074	Luminal	M1	NA	NA	NA	NA	NA	NA	NA	0	0	0	NA
PEP	C00074	Basal	M2	0.000555708	0.00026078	0.000447763	0.000126535	2.74e-05	0.216206	0.000126535	0.000153485	9.88e-05	0.000127333	0.00131692	**
PEP	C00074	Luminal	M2	NA	NA	NA	NA	NA	NA	NA	0	0	0	0.00131692	**
PEP	C00074	Basal	M3	360.553	263.274	350.433	99.6569	0.0741745	0.000744299	99.6569	99.5839	99.7322	99.6548	0.00131692	**
PEP	C00074	Luminal	M3	21.7545	18.3627	12.5473	100	1e-14	1e-16	100	100	100	100	0.00131692	**
Pyr	C00022	Basal	M0	1213.23	1015.97	1500.48	65.2765	5.1659	0.0791387	65.2765	68.3803	68.1361	59.3131	0.0067412	**
Pyr	C00022	Luminal	M0	3663.73	8473.15	6807.54	89.3653	6.23945	0.0698197	89.3653	82.8119	95.2345	90.0495	0.0067412	**
Pyr	C00022	Basal	M1	33.0822	11.5672	11.3242	1.02933	0.741726	0.720593	1.02933	1.86458	0.775752	0.447642	0.438826
Pyr	C00022	Luminal	M1	163.476	29.1125	136.722	1.94361	1.68799	0.868482	1.94361	3.69508	0.327212	1.80854	0.438826
Pyr	C00022	Basal	M2	18.7906	17.7197	28.7272	1.12767	0.0650074	0.0576474	1.12767	1.05908	1.18837	1.13557	1.36e-05	***
Pyr	C00022	Luminal	M2	6.90257	13.3038	10.0634	0.146222	0.0118041	0.0807272	0.146222	0.15602	0.149529	0.133117	1.36e-05	***
Pyr	C00022	Basal	M3	509.135	445.834	989.226	32.5665	5.69328	0.17482	32.5665	28.696	29.8998	39.1037	0.00465221	**
Pyr	C00022	Luminal	M3	590.049	381.581	605.451	8.54487	4.54783	0.532229	8.54487	13.337	4.28881	8.00885	0.00465221	**
R5P	C00117	Basal	M0	NA	NA	NA	NA	NA	NA	NA	0	0	0	2.67e-63	***
R5P	C00117	Luminal	M0	5.34759	4.47924	7.42702	99.8772	1e-14	1.01e-16	99.8772	99.8772	99.8772	99.8772	2.67e-63	***
R5P	C00117	Basal	M1	NA	NA	NA	NA	NA	NA	NA	0	0	0	NA
R5P	C00117	Luminal	M1	NA	NA	NA	NA	NA	NA	NA	0	0	0	NA
R5P	C00117	Basal	M2	NA	NA	NA	NA	NA	NA	NA	0	0	0	1.2e-62	***
R5P	C00117	Luminal	M2	0.0065769	0.00550893	0.00913435	0.122837	4.16e-17	3.39e-16	0.122837	0.122837	0.122837	0.122837	1.2e-62	***
R5P	C00117	Basal	M3	NA	NA	NA	NA	NA	NA	NA	0	0	0	NA
R5P	C00117	Luminal	M3	NA	NA	NA	NA	NA	NA	NA	0	0	0	NA
R5P	C00117	Basal	M4	NA	NA	NA	NA	NA	NA	NA	0	0	0	5.56e-61	***
R5P	C00117	Luminal	M4	4.04e-07	3.39e-07	5.62e-07	7.55e-06	6.8e-21	9.01e-16	7.55e-06	7.55e-06	7.55e-06	7.55e-06	5.56e-61	***
R5P	C00117	Basal	M5	104.904	61.7252	99.0639	100	0	0	100	100	100	100	7.18e-64	***
R5P	C00117	Luminal	M5	NA	NA	NA	NA	NA	NA	NA	0	0	0	7.18e-64	***
S7P	C05382	Basal	M0	NA	NA	NA	NA	NA	NA	NA	0	0	0	NA
S7P	C05382	Luminal	M0	NA	NA	NA	NA	NA	NA	NA	0	0	0	NA
S7P	C05382	Basal	M1	NA	6.94164	9.0029	99.8158	1.42e-14	1.42e-16	99.8158	0	99.8158	99.8158	1
S7P	C05382	Luminal	M1	NA	4.13474	5.48904	99.8158	0	0	99.8158	0	99.8158	99.8158	1
S7P	C05382	Basal	M2	NA	NA	NA	NA	NA	NA	NA	0	0	0	NA
S7P	C05382	Luminal	M2	NA	NA	NA	NA	NA	NA	NA	0	0	0	NA
S7P	C05382	Basal	M3	NA	0.0128061	0.0166087	0.184142	3.93e-17	2.13e-16	0.184142	0	0.184142	0.184142	1
S7P	C05382	Luminal	M3	NA	0.00762787	0.0101263	0.184142	7.85e-17	4.26e-16	0.184142	0	0.184142	0.184142	1
S7P	C05382	Basal	M4	NA	NA	NA	NA	NA	NA	NA	0	0	0	NA
S7P	C05382	Luminal	M4	NA	NA	NA	NA	NA	NA	NA	0	0	0	NA
S7P	C05382	Basal	M5	NA	1.57e-06	2.04e-06	2.26e-05	4.08e-20	1.8e-15	2.26e-05	0	2.26e-05	2.26e-05	1
S7P	C05382	Luminal	M5	NA	9.38e-07	1.25e-06	2.26e-05	3.12e-20	1.38e-15	2.26e-05	0	2.26e-05	2.26e-05	1
S7P	C05382	Basal	M6	NA	NA	NA	NA	NA	NA	NA	0	0	0	NA
S7P	C05382	Luminal	M6	NA	NA	NA	NA	NA	NA	NA	0	0	0	NA
S7P	C05382	Basal	M7	NA	1.29e-11	1.67e-11	1.86e-10	3.53e-24	1.9e-14	1.86e-10	0	1.86e-10	1.86e-10	1
S7P	C05382	Luminal	M7	NA	7.69e-12	1.02e-11	1.86e-10	5.15e-24	2.78e-14	1.86e-10	0	1.86e-10	1.86e-10	1
Succ	C00042	Basal	M0	15588.6	11153.3	15384.2	93.7859	0.23952	0.0025539	93.7859	93.6636	94.0619	93.6323	2.71e-06	***
Succ	C00042	Luminal	M0	45691.1	45514.5	53449.5	99.732	0.118849	0.00119168	99.732	99.5991	99.8281	99.7689	2.71e-06	***
Succ	C00042	Basal	M1	175.758	105.913	162.555	0.979538	0.0818514	0.0835613	0.979538	1.05604	0.893221	0.989355	3.2e-05	***
Succ	C00042	Luminal	M1	NA	NA	NA	NA	NA	NA	NA	0	0	0	3.2e-05	***
Succ	C00042	Basal	M2	702.236	473.447	708.021	4.1738	0.163044	0.0390637	4.1738	4.21937	3.99282	4.30922	5.05e-06	***
Succ	C00042	Luminal	M2	181.117	70.2434	112.808	0.253146	0.125891	0.497306	0.253146	0.394806	0.154067	0.210567	5.05e-06	***
Succ	C00042	Basal	M3	165.945	119.562	172.585	1.0186	0.0281096	0.0275963	1.0186	0.997073	1.00833	1.0504	4.73e-07	***
Succ	C00042	Luminal	M3	2.78037	8.12461	11.0195	0.0148165	0.00770631	0.520115	0.0148165	0.00606075	0.0178199	0.0205689	4.73e-07	***
Succ	C00042	Basal	M4	10.6459	5.18311	3.07292	0.0421266	0.022673	0.53821	0.0421266	0.0639654	0.0437118	0.0187027	0.0323368	*
Succ	C00042	Luminal	M4	NA	NA	NA	NA	NA	NA	NA	0	0	0	0.0323368	*
UDP	C00015	Basal	M0	41.5143	22.6032	37.4628	4.31561	0.773783	0.179299	4.31561	5.07734	3.53031	4.33916	0.000642411	***
UDP	C00015	Luminal	M0	NA	NA	NA	NA	NA	NA	NA	0	0	0	0.000642411	***
UDP	C00015	Basal	M1	NA	NA	NA	NA	NA	NA	NA	0	0	0	NA
UDP	C00015	Luminal	M1	NA	NA	NA	NA	NA	NA	NA	0	0	0	NA
UDP	C00015	Basal	M2	0.183808	0.100077	0.165869	0.0191077	0.00342598	0.179299	0.0191077	0.0224803	0.0156307	0.019212	0.000642411	***
UDP	C00015	Luminal	M2	NA	NA	NA	NA	NA	NA	NA	0	0	0	0.000642411	***
UDP	C00015	Basal	M3	NA	NA	NA	NA	NA	NA	NA	0	0	0	NA
UDP	C00015	Luminal	M3	NA	NA	NA	NA	NA	NA	NA	0	0	0	NA
UDP	C00015	Basal	M4	13.092	3.84834	9.93739	1.11776	0.500898	0.448129	1.11776	1.6012	0.60106	1.15101	0.018069	*
UDP	C00015	Luminal	M4	NA	NA	NA	NA	NA	NA	NA	0	0	0	0.018069	*
UDP	C00015	Basal	M5	650.163	503.05	686.927	79.2169	0.561025	0.00708214	79.2169	79.5171	78.5697	79.5639	1.68e-09	***
UDP	C00015	Luminal	M5	NA	NA	NA	NA	NA	NA	NA	0	0	0	1.68e-09	***
UDP	C00015	Basal	M6	56.0549	51.0684	70.6834	7.67296	0.71557	0.0932587	7.67296	6.8557	7.9762	8.18697	4.95e-05	***
UDP	C00015	Luminal	M6	NA	NA	NA	NA	NA	NA	NA	0	0	0	4.95e-05	***
UDP	C00015	Basal	M7	52.2787	53.0556	55.1944	7.02446	1.09302	0.155602	7.02446	6.39386	8.28657	6.39294	0.000370647	***
UDP	C00015	Luminal	M7	NA	NA	NA	NA	NA	NA	NA	0	0	0	0.000370647	***
UDP	C00015	Basal	M8	2.28188	4.79735	1.05352	0.383463	0.326397	0.851181	0.383463	0.279082	0.749283	0.122025	0.111592
UDP	C00015	Luminal	M8	NA	NA	NA	NA	NA	NA	NA	0	0	0	0.111592
UDP	C00015	Basal	M9	2.07033	1.73692	1.94038	0.249746	0.0234615	0.0939414	0.249746	0.253208	0.271284	0.224746	5.09e-05	***
UDP	C00015	Luminal	M9	NA	NA	NA	NA	NA	NA	NA	0	0	0	5.09e-05	***
UMP	C00105	Basal	M0	1247.67	662.294	989.143	8.99448	0.301835	0.0335578	8.99448	9.33839	8.8715	8.77355	5.32e-05	***
UMP	C00105	Luminal	M0	1253.15	1127.62	1366.96	57.0589	4.55612	0.0798494	57.0589	51.8045	59.4584	59.9138	5.32e-05	***
UMP	C00105	Basal	M1	NA	NA	NA	NA	NA	NA	NA	0	0	0	NA
UMP	C00105	Luminal	M1	NA	NA	NA	NA	NA	NA	NA	0	0	0	NA
UMP	C00105	Basal	M2	69.4238	30.5728	53.0849	0.466665	0.0551621	0.118205	0.466665	0.519612	0.409527	0.470856	0.00251057	**
UMP	C00105	Luminal	M2	5.54839	4.41386	3.85958	0.210424	0.0357714	0.169996	0.210424	0.229368	0.23274	0.169165	0.00251057	**
UMP	C00105	Basal	M3	16.679	9.8338	15.4941	0.131331	0.00630619	0.0480177	0.131331	0.124836	0.131725	0.13743	3.53e-06	***
UMP	C00105	Luminal	M3	NA	NA	NA	NA	NA	NA	NA	0	0	0	3.53e-06	***
UMP	C00105	Basal	M4	433.002	251.358	382.957	3.33487	0.0827623	0.0248173	3.33487	3.24086	3.36697	3.39677	2.53e-07	***
UMP	C00105	Luminal	M4	0.00238835	0.00165086	0.000717504	7.24e-05	3.6e-05	0.496505	7.24e-05	9.87e-05	8.7e-05	3.14e-05	2.53e-07	***
UMP	C00105	Basal	M5	9010.21	5060.1	7568.93	67.4513	0.322845	0.00478635	67.4513	67.4382	67.7806	67.1353	4.93e-06	***
UMP	C00105	Luminal	M5	1008.52	749.195	892.251	40.1012	1.39174	0.0347057	40.1012	41.6918	39.5045	39.1073	4.93e-06	***
UMP	C00105	Basal	M6	1014.05	572.263	907.027	7.76683	0.244031	0.0314196	7.76683	7.58977	7.66553	8.0452	0.00106555	**
UMP	C00105	Luminal	M6	58.7369	NA	NA	2.42816	NA	NA	2.42816	2.42816	0	0	0.00106555	**
UMP	C00105	Basal	M7	1060.31	606.492	915.474	8.06006	0.107435	0.0133293	8.06006	7.93602	8.12403	8.12012	0.00468276	**
UMP	C00105	Luminal	M7	93.0236	7.97241	10.3068	1.57256	1.96853	1.2518	1.57256	3.84556	0.42038	0.451748	0.00468276	**
UMP	C00105	Basal	M8	249.161	139.844	219.205	1.89414	0.0436542	0.023047	1.89414	1.86488	1.87323	1.94432	1.88e-07	***
UMP	C00105	Luminal	M8	NA	NA	NA	NA	NA	NA	NA	0	0	0	1.88e-07	***
UMP	C00105	Basal	M9	260.196	132.654	222.83	1.90029	0.10782	0.0567388	1.90029	1.94747	1.77692	1.97647	0.000282309	***
UMP	C00105	Luminal	M9	0.0116468	7.28008	8.16653	0.247431	0.214258	0.865928	0.247431	0.000481473	0.383874	0.357938	0.000282309	***
UTP	C00075	Basal	M0	NA	NA	NA	NA	NA	NA	NA	0	0	0	NA
UTP	C00075	Luminal	M0	NA	NA	NA	NA	NA	NA	NA	0	0	0	NA
UTP	C00075	Basal	M1	NA	NA	NA	NA	NA	NA	NA	0	0	0	NA
UTP	C00075	Luminal	M1	NA	NA	NA	NA	NA	NA	NA	0	0	0	NA
UTP	C00075	Basal	M2	NA	NA	NA	NA	NA	NA	NA	0	0	0	NA
UTP	C00075	Luminal	M2	NA	NA	NA	NA	NA	NA	NA	0	0	0	NA
UTP	C00075	Basal	M3	NA	NA	NA	NA	NA	NA	NA	0	0	0	NA
UTP	C00075	Luminal	M3	NA	NA	NA	NA	NA	NA	NA	0	0	0	NA
UTP	C00075	Basal	M4	NA	NA	NA	NA	NA	NA	NA	0	0	0	NA
UTP	C00075	Luminal	M4	NA	NA	NA	NA	NA	NA	NA	0	0	0	NA
UTP	C00075	Basal	M5	NA	NA	NA	NA	NA	NA	NA	0	0	0	NA
UTP	C00075	Luminal	M5	NA	NA	NA	NA	NA	NA	NA	0	0	0	NA
UTP	C00075	Basal	M6	NA	NA	NA	NA	NA	NA	NA	0	0	0	NA
UTP	C00075	Luminal	M6	NA	NA	NA	NA	NA	NA	NA	0	0	0	NA
UTP	C00075	Basal	M7	NA	NA	NA	NA	NA	NA	NA	0	0	0	NA
UTP	C00075	Luminal	M7	NA	NA	NA	NA	NA	NA	NA	0	0	0	NA
UTP	C00075	Basal	M8	NA	NA	NA	NA	NA	NA	NA	0	0	0	NA
UTP	C00075	Luminal	M8	NA	NA	NA	NA	NA	NA	NA	0	0	0	NA
UTP	C00075	Basal	M9	NA	NA	NA	NA	NA	NA	NA	0	0	0	NA
UTP	C00075	Luminal	M9	NA	NA	NA	NA	NA	NA	NA	0	0	0	NA
Vit-C	C00072	Basal	M0	1344.9	808.247	1473.46	100	0	0	100	100	100	100	0.283117
Vit-C	C00072	Luminal	M0	4658.86	4368.45	5254.9	100	1e-14	1e-16	100	100	100	100	0.283117
Primary mouse prostate basal and luminal cell U13C glucose tracing isotopomers_biological replicate 2 (Fig. 1h-i)
Name	KEGG.ID	Condition	Iso	Nr.C	Exp1	Exp2	Exp3	Norm_Av	Norm_Std	CV	Av	MID1	MID2	MID3	ANOVA	Sig
2-HG	C02630	Basal	M0	5	411.484	464.674	358.414	97.7277	0.302435	0.00309467	97.7277	98.0471	97.4457	97.6902	0.13543
2-HG	C02630	Luminal	M0	5	574.05	872.416	664.025	98.785	0.933592	0.00945074	98.785	97.7179	99.1861	99.4511	0.13543
2-HG	C02630	Basal	M1	5	NA	NA	NA	NA	NA	NA	NA	0	0	0	NA
2-HG	C02630	Luminal	M1	5	NA	NA	NA	NA	NA	NA	NA	0	0	0	NA
2-HG	C02630	Basal	M2	5	7.9039	11.3536	7.48032	2.10104	0.254575	0.121166	2.10104	1.88332	2.38094	2.03886	0.0419179	*
2-HG	C02630	Luminal	M2	5	9.66176	6.58185	2.81703	0.938295	0.63314	0.674777	0.938295	1.64468	0.748299	0.421907	0.0419179	*
2-HG	C02630	Basal	M3	5	NA	0.457316	NA	0.0959026	NA	NA	0.0959026	0	0.0959026	0	0.363921
2-HG	C02630	Luminal	M3	5	3.45688	0.26862	0.31926	0.222268	0.31724	1.42728	0.222268	0.588449	0.0305397	0.0478157	0.363921
2-HG	C02630	Basal	M4	5	0.292039	0.36926	0.993939	0.139311	0.114036	0.818572	0.139311	0.069586	0.0774366	0.270911	0.274531
2-HG	C02630	Luminal	M4	5	0.287559	0.308725	0.528679	0.0544099	0.022542	0.4143	0.0544099	0.0489499	0.0350994	0.0791803	0.274531
2-HG	C02630	Basal	M5	5	NA	NA	NA	NA	NA	NA	NA	0	0	0	NA
2-HG	C02630	Luminal	M5	5	NA	NA	NA	NA	NA	NA	NA	0	0	0	NA
3PG	C00197	Basal	M0	3	6.2506	9.72315	11.7778	1.73605	0.344662	0.198533	1.73605	1.43852	1.6559	2.11372	0.249367
3PG	C00197	Luminal	M0	3	9.26543	5.75411	0.949476	3.68764	2.48654	0.674292	3.68764	5.62454	4.55473	0.883646	0.249367
3PG	C00197	Basal	M1	3	NA	NA	NA	NA	NA	NA	NA	0	0	0	NA
3PG	C00197	Luminal	M1	3	NA	NA	NA	NA	NA	NA	NA	0	0	0	NA
3PG	C00197	Basal	M2	3	0.00230625	0.0035875	0.00434559	0.00064054	0.000127168	0.198533	0.00064054	0.000530764	0.000610968	0.000779889	0.249367
3PG	C00197	Luminal	M2	3	0.00341861	0.00212306	0.000350323	0.00136061	0.000917446	0.674292	0.00136061	0.00207525	0.00168053	0.000326034	0.249367
3PG	C00197	Basal	M3	3	428.262	577.455	545.424	98.2633	0.34479	0.00350883	98.2633	98.5609	98.3435	97.8855	0.249367
3PG	C00197	Luminal	M3	3	155.463	120.576	106.5	96.311	2.48746	0.0258274	96.311	94.3734	95.4436	99.116	0.249367
5-Oxoproline	C01879	Basal	M0	5	32799.3	38742.1	32686.5	99.9585	0.00643773	6.4404e-05	99.9585	99.9615	99.9512	99.963	0.179404
5-Oxoproline	C01879	Luminal	M0	5	127567	62046	60767	99.9437	0.0144156	0.000144237	99.9437	99.949	99.9274	99.9548	0.179404
5-Oxoproline	C01879	Basal	M1	5	0.111248	4.70563	NA	0.00623957	0.00834459	1.33737	0.00623957	0.000339048	0.0121401	0	0.59339
5-Oxoproline	C01879	Luminal	M1	5	4.29185	1.22599	NA	0.00266859	0.000981592	0.367832	0.00266859	0.00336268	0.0019745	0	0.59339
5-Oxoproline	C01879	Basal	M2	5	12.5035	13.9277	11.7632	0.0366712	0.00124327	0.0339032	0.0366712	0.0381066	0.0359323	0.0359747	0.227018
5-Oxoproline	C01879	Luminal	M2	5	45.2042	36.927	27.4576	0.0466848	0.0120992	0.259168	0.0466848	0.0354176	0.0594723	0.0451646	0.227018
5-Oxoproline	C01879	Basal	M3	5	NA	NA	0.0169768	5.19191e-05	NA	NA	5.19191e-05	0	0	5.19191e-05	0.117634
5-Oxoproline	C01879	Luminal	M3	5	15.6304	6.90536	NA	0.0116839	0.000795592	0.0680929	0.0116839	0.0122465	0.0111213	0	0.117634
5-Oxoproline	C01879	Basal	M4	5	0.0120564	0.296787	0.329332	0.000603201	0.000505207	0.837544	0.000603201	3.6744e-05	0.000765684	0.00100717	0.113319
5-Oxoproline	C01879	Luminal	M4	5	NA	NA	0.0237348	3.9041e-05	NA	NA	3.9041e-05	0	0	3.9041e-05	0.113319
5-Oxoproline	C01879	Basal	M5	5	NA	NA	0.000201117	6.15061e-07	NA	NA	6.15061e-07	0	0	6.15061e-07	0.203534
5-Oxoproline	C01879	Luminal	M5	5	0.00213146	0.000991697	NA	1.63358e-06	5.1504e-08	0.0315282	1.63358e-06	1.67e-06	1.59717e-06	0	0.203534
a-KG	C00026	Basal	M0	5	102.642	130.958	121.683	93.5211	2.17376	0.0232436	93.5211	95.5853	93.7258	91.2523	0.147928
a-KG	C00026	Luminal	M0	5	204.983	191.525	113.379	88.9519	3.84967	0.0432781	88.9519	87.4987	86.0403	93.3166	0.147928
a-KG	C00026	Basal	M1	5	NA	NA	NA	NA	NA	NA	NA	0	0	0	0.186108
a-KG	C00026	Luminal	M1	5	2.83193	6.87398	NA	2.14844	1.32881	0.618497	2.14844	1.20884	3.08805	0	0.186108
a-KG	C00026	Basal	M2	5	4.73989	8.56348	10.6627	6.17965	1.79158	0.289916	6.17965	4.41402	6.12885	7.9961	0.439127
a-KG	C00026	Luminal	M2	5	19.1699	20.7923	6.28839	7.56639	2.14987	0.284134	7.56639	8.18282	9.3407	5.17564	0.439127
a-KG	C00026	Basal	M3	5	NA	NA	NA	NA	NA	NA	NA	0	0	0	0.130542
a-KG	C00026	Luminal	M3	5	4.28136	2.10445	0.106203	0.953448	0.870091	0.912573	0.953448	1.82754	0.945398	0.08741	0.130542
a-KG	C00026	Basal	M4	5	0.00069449	0.203158	1.00228	0.299224	0.398421	1.33151	0.299224	0.000646744	0.1454	0.751626	0.0826214
a-KG	C00026	Luminal	M4	5	3.00357	1.30342	1.72569	1.09599	0.44743	0.408242	1.09599	1.2821	0.585546	1.42033	0.0826214
a-KG	C00026	Basal	M5	5	NA	NA	NA	NA	NA	NA	NA	0	0	0	NA
a-KG	C00026	Luminal	M5	5	NA	NA	NA	NA	NA	NA	NA	0	0	0	NA
Aconitate	C00417	Basal	M0	6	32.5557	40.3439	35.0659	74.4521	1.96126	0.0263426	74.4521	75.0739	76.0271	72.2553	0.00884948	**
Aconitate	C00417	Luminal	M0	6	40.8765	36.2873	22.3933	91.521	5.88144	0.0642632	91.521	85.1112	92.7823	96.6695	0.00884948	**
Aconitate	C00417	Basal	M1	6	NA	NA	NA	NA	NA	NA	NA	0	0	0	NA
Aconitate	C00417	Luminal	M1	6	NA	NA	NA	NA	NA	NA	NA	0	0	0	NA
Aconitate	C00417	Basal	M2	6	10.8021	12.3899	12.3985	24.6021	1.13151	0.0459924	24.6021	24.9099	23.3486	25.5479	6.0738e-05	***
Aconitate	C00417	Luminal	M2	6	3.03315	1.45487	0.770972	4.45455	1.62349	0.364457	4.45455	6.3155	3.71994	3.3282	6.0738e-05	***
Aconitate	C00417	Basal	M3	6	NA	NA	0.583418	1.20217	NA	NA	1.20217	0	0	1.20217	0.224052
Aconitate	C00417	Luminal	M3	6	4.11595	1.36746	NA	6.03324	3.58758	0.594636	6.03324	8.57004	3.49643	0	0.224052
Aconitate	C00417	Basal	M4	6	0.00705757	0.331274	0.482622	0.545008	0.493892	0.906211	0.545008	0.0162748	0.624278	0.994471	0.12896
Aconitate	C00417	Luminal	M4	6	NA	NA	0.000543518	0.00234631	NA	NA	0.00234631	0	0	0.00234631	0.12896
Aconitate	C00417	Basal	M5	6	NA	NA	NA	NA	NA	NA	NA	0	0	0	0.180205
Aconitate	C00417	Luminal	M5	6	0.00155128	0.000520017	NA	0.00227981	0.00134378	0.589423	0.00227981	0.00323001	0.00132962	0	0.180205
Aconitate	C00417	Basal	M6	6	1.40981e-07	2.10654e-05	6.14794e-05	5.5568e-05	6.46561e-05	1.16355	5.5568e-05	3.25104e-07	3.96972e-05	0.000126682	0.210929
Aconitate	C00417	Luminal	M6	6	NA	NA	1.10785e-08	4.78249e-08	NA	NA	4.78249e-08	0	0	4.78249e-08	0.210929
ADP	C00008	Basal	M0	10	137.925	175.332	123.814	8.63252	0.254455	0.0294763	8.63252	8.49219	8.92625	8.47913	1.73209e-06	***
ADP	C00008	Luminal	M0	10	71.3129	94.3842	70.7725	47.9468	1.55918	0.032519	47.9468	47.3379	49.7186	46.7839	1.73209e-06	***
ADP	C00008	Basal	M1	10	NA	NA	NA	NA	NA	NA	NA	0	0	0	NA
ADP	C00008	Luminal	M1	10	NA	NA	NA	NA	NA	NA	NA	0	0	0	NA
ADP	C00008	Basal	M2	10	7.35164	11.9308	9.26557	0.564863	0.0981222	0.17371	0.564863	0.452649	0.607406	0.634535	0.541773
ADP	C00008	Luminal	M2	10	1.16073	0.806894	1.1339	0.648368	0.193686	0.298729	0.648368	0.770499	0.425045	0.749559	0.541773
ADP	C00008	Basal	M3	10	NA	NA	NA	NA	NA	NA	NA	0	0	0	NA
ADP	C00008	Luminal	M3	10	NA	NA	NA	NA	NA	NA	NA	0	0	0	NA
ADP	C00008	Basal	M4	10	53.776	69.152	46.3668	3.33565	0.173923	0.0521406	3.33565	3.31105	3.52057	3.17534	3.55338e-05	***
ADP	C00008	Luminal	M4	10	0.135744	0.432783	0.72622	0.26605	0.197747	0.743272	0.26605	0.0901075	0.227976	0.480065	3.55338e-05	***
ADP	C00008	Basal	M5	10	1184.46	1444.22	1095.71	73.8307	1.08688	0.0147212	73.8307	72.9286	73.5261	75.0374	1.66067e-05	***
ADP	C00008	Luminal	M5	10	77.1615	94.211	78.6414	50.9444	1.20311	0.0236161	50.9444	51.2203	49.6273	51.9856	1.66067e-05	***
ADP	C00008	Basal	M6	10	176.685	192.471	136.967	10.0191	0.773312	0.0771835	10.0191	10.8787	9.79879	9.37993	3.54578e-05	***
ADP	C00008	Luminal	M6	10	0.872744	NA	NA	0.579332	NA	NA	0.579332	0.579332	0	0	3.54578e-05	***
ADP	C00008	Basal	M10	10	NA	NA	NA	NA	NA	NA	NA	0	0	0	NA
ADP	C00008	Luminal	M10	10	NA	NA	NA	NA	NA	NA	NA	0	0	0	NA
ADP	C00008	Basal	M7	10	60.9659	68.7434	47.1834	3.49492	0.261275	0.0747584	3.49492	3.75374	3.49977	3.23126	2.0597e-05	***
ADP	C00008	Luminal	M7	10	0.00274899	0.00212398	0.00131387	0.00127072	0.000495892	0.390244	0.00127072	0.00182479	0.00111885	0.000868531	2.0597e-05	***
ADP	C00008	Basal	M8	10	2.97293	2.37951	0.911749	0.12221	0.0603108	0.493503	0.12221	0.183047	0.121142	0.0624394	0.0246785	*
ADP	C00008	Luminal	M8	10	NA	NA	NA	NA	NA	NA	NA	0	0	0	0.0246785	*
ADP	C00008	Basal	M9	10	NA	NA	NA	NA	NA	NA	NA	0	0	0	0.00564208	**
ADP	C00008	Luminal	M9	10	6.49785e-08	5.40753e-08	3.57298e-08	3.17458e-08	1.01574e-08	0.319962	3.17458e-08	4.31331e-08	2.84851e-08	2.3619e-08	0.00564208	**
AMP	C00020	Basal	M0	10	14.7037	22.23	12.6875	10.9825	1.29485	0.117901	10.9825	9.7588	12.3384	10.8503	0.000243373	***
AMP	C00020	Luminal	M0	10	19.8294	16.7665	12.9953	81.9712	9.83331	0.11996	81.9712	72.4751	81.3285	92.1102	0.000243373	***
AMP	C00020	Basal	M1	10	NA	NA	NA	NA	NA	NA	NA	0	0	0	NA
AMP	C00020	Luminal	M1	10	NA	NA	NA	NA	NA	NA	NA	0	0	0	NA
AMP	C00020	Basal	M2	10	0.0813771	0.123031	0.0702187	0.0607822	0.00716631	0.117901	0.0607822	0.0540097	0.0682862	0.0600507	0.000243373	***
AMP	C00020	Luminal	M2	10	0.109745	0.0927936	0.0719218	0.453667	0.0544221	0.11996	0.453667	0.401111	0.45011	0.50978	0.000243373	***
AMP	C00020	Basal	M3	10	NA	NA	NA	NA	NA	NA	NA	0	0	0	NA
AMP	C00020	Luminal	M3	10	NA	NA	NA	NA	NA	NA	NA	0	0	0	NA
AMP	C00020	Basal	M4	10	0.267672	0.950549	0.469407	0.368891	0.177222	0.480417	0.368891	0.177653	0.527586	0.401434	0.0227023	*
AMP	C00020	Luminal	M4	10	6.29875e-05	5.32584e-05	4.12791e-05	0.00026038	3.12353e-05	0.11996	0.00026038	0.000230215	0.000258338	0.000292586	0.0227023	*
AMP	C00020	Basal	M5	10	129.153	145.733	97.6996	83.3857	2.42003	0.0290221	83.3857	85.7181	80.8867	83.5521	0.000360065	***
AMP	C00020	Luminal	M5	10	7.41197	3.75182	1.03989	17.5532	9.87561	0.562609	17.5532	27.0903	18.1988	7.37071	0.000360065	***
AMP	C00020	Basal	M6	10	6.30092	10.0748	5.72705	4.8905	0.705002	0.144158	4.8905	4.1819	5.59185	4.89774	0.000275083	***
AMP	C00020	Luminal	M6	10	NA	NA	NA	NA	NA	NA	NA	0	0	0	0.000275083	***
AMP	C00020	Basal	M10	10	NA	NA	NA	NA	NA	NA	NA	0	0	0	0.0369817	*
AMP	C00020	Luminal	M10	10	0.00911584	0.00461429	0.00127894	0.0215884	0.0121458	0.562609	0.0215884	0.0333178	0.0223823	0.0090651	0.0369817	*
AMP	C00020	Basal	M7	10	0.164977	1.0579	0.278635	0.311651	0.247144	0.793016	0.311651	0.109495	0.58717	0.238287	0.094308
AMP	C00020	Luminal	M7	10	NA	NA	NA	NA	NA	NA	NA	0	0	0	0.094308
AMP	C00020	Basal	M8	10	NA	NA	NA	NA	NA	NA	NA	0	0	0	0.0369817	*
AMP	C00020	Luminal	M8	10	5.6057e-07	2.83751e-07	7.86471e-08	1.32756e-06	7.46896e-07	0.562609	1.32756e-06	2.04885e-06	1.37638e-06	5.5745e-07	0.0369817	*
AMP	C00020	Basal	M9	10	1.9467e-05	0.000128956	3.35734e-05	3.77356e-05	3.03507e-05	0.804298	3.77356e-05	1.29202e-05	7.15749e-05	2.87118e-05	0.0975985
AMP	C00020	Luminal	M9	10	NA	NA	NA	NA	NA	NA	NA	0	0	0	0.0975985
ATP	C00002	Basal	M0	10	63.1808	86.0604	58.2328	7.87609	0.506548	0.0643147	7.87609	8.39348	7.85366	7.38113	0.0481121	*
ATP	C00002	Luminal	M0	10	19.8901	2.46435	6.44807	28.3835	12.6116	0.444329	28.3835	42.454	18.0972	24.5994	0.0481121	*
ATP	C00002	Basal	M1	10	NA	NA	NA	NA	NA	NA	NA	0	0	0	NA
ATP	C00002	Luminal	M1	10	NA	NA	NA	NA	NA	NA	NA	0	0	0	NA
ATP	C00002	Basal	M2	10	1.876	2.44919	2.07011	0.24504	0.019776	0.0807051	0.24504	0.249224	0.223507	0.26239	0.103666
ATP	C00002	Luminal	M2	10	0.110081	0.0136389	0.0356866	0.157088	0.0697986	0.444329	0.157088	0.23496	0.100158	0.136145	0.103666
ATP	C00002	Basal	M3	10	NA	1.99693	1.54286	0.188898	0.00942275	0.0498828	0.188898	0	0.182235	0.195561	0.116611
ATP	C00002	Luminal	M3	10	NA	NA	NA	NA	NA	NA	NA	0	0	0	0.116611
ATP	C00002	Basal	M4	10	15.4619	36.1446	21.4424	2.69015	0.622652	0.231457	2.69015	2.05409	3.29847	2.71787	0.00170542	**
ATP	C00002	Luminal	M4	10	6.31805e-05	7.82796e-06	2.04821e-05	9.01596e-05	4.00605e-05	0.444329	9.01596e-05	0.000134854	5.74853e-05	7.81395e-05	0.00170542	**
ATP	C00002	Basal	M5	10	568.306	803.783	590.815	74.579	1.10636	0.0148348	74.579	75.4987	73.3512	74.887	0.684699
ATP	C00002	Luminal	M5	10	26.8178	11.1256	19.7043	71.3715	12.6659	0.177464	71.3715	57.2405	81.7021	75.1719	0.684699
ATP	C00002	Basal	M6	10	73.7382	125.692	82.4321	10.5716	0.843909	0.079828	10.5716	9.79602	11.4703	10.4484	2.66935e-05	***
ATP	C00002	Luminal	M6	10	NA	NA	NA	NA	NA	NA	NA	0	0	0	2.66935e-05	***
ATP	C00002	Basal	M10	10	NA	NA	NA	NA	NA	NA	NA	0	0	0	0.000617379	***
ATP	C00002	Luminal	M10	10	0.0329827	0.0136832	0.0242339	0.0877785	0.0155775	0.177464	0.0877785	0.070399	0.100484	0.0924525	0.000617379	***
ATP	C00002	Basal	M7	10	30.1698	39.6696	32.4028	3.91176	0.257357	0.0657906	3.91176	4.00802	3.62015	4.10712	1.23708e-05	***
ATP	C00002	Luminal	M7	10	NA	NA	NA	NA	NA	NA	NA	0	0	0	1.23708e-05	***
ATP	C00002	Basal	M8	10	NA	NA	NA	NA	NA	NA	NA	0	0	0	0.000617379	***
ATP	C00002	Luminal	M8	10	2.02824e-06	8.41436e-07	1.49024e-06	5.39785e-06	9.57925e-07	0.177464	5.39785e-06	4.32912e-06	6.17916e-06	5.68528e-06	0.000617379	***
ATP	C00002	Basal	M9	10	0.00370343	0.00486723	0.00397733	0.000480101	3.17023e-05	0.0660326	0.000480101	0.000491995	0.000444171	0.000504135	1.2553e-05	***
ATP	C00002	Luminal	M9	10	NA	NA	NA	NA	NA	NA	NA	0	0	0	1.2553e-05	***
Cit	C00158	Basal	M0	6	2332.07	3108.95	2431.42	59.1095	0.885082	0.0149736	59.1095	58.5805	58.6168	60.1313	0.938255
Cit	C00158	Luminal	M0	6	1984.66	2593.49	1348.97	58.8334	5.73289	0.0974429	58.8334	55.1298	65.4369	55.9335	0.938255
Cit	C00158	Basal	M1	6	123.401	150.114	117.15	2.94243	0.140313	0.0476861	2.94243	3.09977	2.83029	2.89722	0.00656468	**
Cit	C00158	Luminal	M1	6	202.387	172.758	137.073	5.22146	0.747644	0.143187	5.22146	5.62189	4.35889	5.68359	0.00656468	**
Cit	C00158	Basal	M2	6	1158.86	1546.86	1130.62	28.7454	0.67961	0.0236424	28.7454	29.11	29.1648	27.9613	0.00073516	***
Cit	C00158	Luminal	M2	6	572.27	475.736	401.276	14.8461	2.48968	0.167699	14.8461	15.8965	12.0034	16.6385	0.00073516	***
Cit	C00158	Basal	M3	6	159.448	212.173	157.541	3.96725	0.0616361	0.0155363	3.96725	4.00525	4.00035	3.89613	0.000434028	***
Cit	C00158	Luminal	M3	6	564.638	507.453	385.673	14.8265	1.75861	0.118612	14.8265	15.6845	12.8036	15.9915	0.000434028	***
Cit	C00158	Basal	M4	6	155.22	213.111	155.268	3.919	0.0907131	0.023147	3.919	3.89903	4.01803	3.83993	0.0994592
Cit	C00158	Luminal	M4	6	138.872	108.019	64.2217	3.08197	0.672429	0.218181	3.08197	3.85759	2.72545	2.66289	0.0994592
Cit	C00158	Basal	M5	6	48.3545	67.5983	48.948	1.23323	0.0358125	0.0290396	1.23323	1.21464	1.27451	1.21053	0.0030054	**
Cit	C00158	Luminal	M5	6	118.842	96.2776	68.6011	2.85829	0.436157	0.152594	2.85829	3.30118	2.4292	2.84448	0.0030054	**
Cit	C00158	Basal	M6	6	3.61563	5.05105	2.57286	0.0832286	0.0171161	0.205651	0.0832286	0.0908228	0.0952335	0.0636294	0.0485285	*
Cit	C00158	Luminal	M6	6	18.3087	9.61313	5.92074	0.332209	0.152747	0.459793	0.332209	0.508578	0.242551	0.245498	0.0485285	*
F16BP	C00354	Basal	M0	6	NA	NA	NA	NA	NA	NA	NA	0	0	0	NA
F16BP	C00354	Luminal	M0	6	NA	NA	NA	NA	NA	NA	NA	0	0	0	NA
F16BP	C00354	Basal	M1	6	NA	NA	NA	NA	NA	NA	NA	0	0	0	NA
F16BP	C00354	Luminal	M1	6	NA	NA	NA	NA	NA	NA	NA	0	0	0	NA
F16BP	C00354	Basal	M2	6	NA	NA	NA	NA	NA	NA	NA	0	0	0	NA
F16BP	C00354	Luminal	M2	6	NA	NA	NA	NA	NA	NA	NA	0	0	0	NA
F16BP	C00354	Basal	M3	6	NA	NA	NA	NA	NA	NA	NA	0	0	0	NA
F16BP	C00354	Luminal	M3	6	NA	NA	NA	NA	NA	NA	NA	0	0	0	NA
F16BP	C00354	Basal	M4	6	1.14205	NA	0.890038	0.101155	0.013135	0.12985	0.101155	0.110443	0	0.0918674	0.119459
F16BP	C00354	Luminal	M4	6	NA	NA	NA	NA	NA	NA	NA	0	0	0	0.119459
F16BP	C00354	Basal	M5	6	55.2763	67.9937	51.4208	5.26893	0.101574	0.019278	5.26893	5.34555	5.15371	5.30752	9.20016e-08	***
F16BP	C00354	Luminal	M5	6	NA	NA	NA	NA	NA	NA	NA	0	0	0	9.20016e-08	***
F16BP	C00354	Basal	M6	6	977.644	1251.32	916.518	94.6636	0.160693	0.00169751	94.6636	94.544	94.8463	94.6006	5.47062e-07	***
F16BP	C00354	Luminal	M6	6	37.6704	30.8856	48.5914	100	0	0	100	100	100	100	5.47062e-07	***
F1P	C01094	Basal	M0	6	NA	0.561007	0.578174	0.240309	0.00915659	0.0381034	0.240309	0	0.233834	0.246784	0.116405
F1P	C01094	Luminal	M0	6	NA	NA	NA	NA	NA	NA	NA	0	0	0	0.116405
F1P	C01094	Basal	M1	6	NA	NA	NA	NA	NA	NA	NA	0	0	0	NA
F1P	C01094	Luminal	M1	6	NA	NA	NA	NA	NA	NA	NA	0	0	0	NA
F1P	C01094	Basal	M2	6	NA	0.00103496	0.00106663	0.000443327	1.68923e-05	0.0381034	0.000443327	0	0.000431383	0.000455272	0.116405
F1P	C01094	Luminal	M2	6	NA	NA	NA	NA	NA	NA	NA	0	0	0	0.116405
F1P	C01094	Basal	M3	6	NA	NA	NA	NA	NA	NA	NA	0	0	0	NA
F1P	C01094	Luminal	M3	6	NA	NA	NA	NA	NA	NA	NA	0	0	0	NA
F1P	C01094	Basal	M4	6	NA	1.27287e-07	1.31183e-07	5.4524e-08	2.07755e-09	0.0381034	5.4524e-08	0	5.30549e-08	5.5993e-08	0.116405
F1P	C01094	Luminal	M4	6	NA	NA	NA	NA	NA	NA	NA	0	0	0	0.116405
F1P	C01094	Basal	M5	6	4.26232	12.7389	9.44911	3.83893	1.5769	0.410766	3.83893	2.1739	5.30971	4.03319	0.013514	*
F1P	C01094	Luminal	M5	6	NA	NA	NA	NA	NA	NA	NA	0	0	0	0.013514	*
F1P	C01094	Basal	M6	6	191.806	226.616	224.255	96.0006	1.70252	0.0177345	96.0006	97.8261	94.456	95.7196	0.0152378	*
F1P	C01094	Luminal	M6	6	61.5787	30.2251	21.6486	100	0	0	100	100	100	100	0.0152378	*
F6P	C00085	Basal	M0	6	NA	NA	NA	NA	NA	NA	NA	0	0	0	NA
F6P	C00085	Luminal	M0	6	NA	NA	NA	NA	NA	NA	NA	0	0	0	NA
F6P	C00085	Basal	M1	6	NA	NA	NA	NA	NA	NA	NA	0	0	0	NA
F6P	C00085	Luminal	M1	6	NA	NA	NA	NA	NA	NA	NA	0	0	0	NA
F6P	C00085	Basal	M2	6	NA	NA	NA	NA	NA	NA	NA	0	0	0	NA
F6P	C00085	Luminal	M2	6	NA	NA	NA	NA	NA	NA	NA	0	0	0	NA
F6P	C00085	Basal	M3	6	NA	NA	NA	NA	NA	NA	NA	0	0	0	NA
F6P	C00085	Luminal	M3	6	NA	NA	NA	NA	NA	NA	NA	0	0	0	NA
F6P	C00085	Basal	M4	6	NA	NA	NA	NA	NA	NA	NA	0	0	0	NA
F6P	C00085	Luminal	M4	6	NA	NA	NA	NA	NA	NA	NA	0	0	0	NA
F6P	C00085	Basal	M5	6	0.184105	0.173208	0.600846	0.497643	0.380783	0.765173	0.497643	0.321734	0.236616	0.934578	0.0863354
F6P	C00085	Luminal	M5	6	NA	NA	NA	NA	NA	NA	NA	0	0	0	0.0863354
F6P	C00085	Basal	M6	6	57.0384	73.029	63.6897	99.5024	0.380783	0.00382687	99.5024	99.6783	99.7634	99.0654	0.0863354
F6P	C00085	Luminal	M6	6	29.4628	7.12451	4.10838	100	0	0	100	100	100	100	0.0863354
Fum	C00122	Basal	M0	4	784.555	941.726	716.059	85.0841	0.631225	0.00741883	85.0841	85.4194	84.356	85.477	5.29169e-05	***
Fum	C00122	Luminal	M0	4	445.418	592.426	520.308	97.7515	1.02246	0.0104598	97.7515	96.607	98.0725	98.5748	5.29169e-05	***
Fum	C00122	Basal	M1	4	23.9039	30.6968	19.6145	2.56456	0.206778	0.0806293	2.56456	2.60257	2.74969	2.34141	2.77736e-05	***
Fum	C00122	Luminal	M1	4	NA	NA	NA	NA	NA	NA	NA	0	0	0	2.77736e-05	***
Fum	C00122	Basal	M2	4	81.028	111.55	79.0073	9.41515	0.585258	0.0621613	9.41515	8.82202	9.99221	9.43122	5.64911e-05	***
Fum	C00122	Luminal	M2	4	8.20974	5.2163	4.36974	1.15734	0.540069	0.466648	1.15734	1.78062	0.863527	0.827869	5.64911e-05	***
Fum	C00122	Basal	M3	4	26.621	31.3148	22.4314	2.7937	0.110801	0.0396608	2.7937	2.89839	2.80505	2.67767	0.00477138	**
Fum	C00122	Luminal	M3	4	7.43414	6.427	3.15266	1.09121	0.508103	0.465632	1.09121	1.61239	1.06395	0.597287	0.00477138	**
Fum	C00122	Basal	M4	4	2.36649	1.08306	0.608614	0.142441	0.100519	0.705692	0.142441	0.257655	0.0970162	0.0726512	0.0701125
Fum	C00122	Luminal	M4	4	NA	NA	NA	NA	NA	NA	NA	0	0	0	0.0701125
G1P	C00103	Basal	M0	6	13.611	21.125	17.3287	99.8158	0	0	99.8158	99.8158	99.8158	99.8158	0.269015
G1P	C00103	Luminal	M0	6	7.56964	3.07688	1.33596	99.8158	1.00486e-14	1.00671e-16	99.8158	99.8158	99.8158	99.8158	0.269015
G1P	C00103	Basal	M1	6	NA	NA	NA	NA	NA	NA	NA	0	0	0	NA
G1P	C00103	Luminal	M1	6	NA	NA	NA	NA	NA	NA	NA	0	0	0	NA
G1P	C00103	Basal	M2	6	0.0251099	0.0389719	0.0319683	0.184142	3.39935e-17	1.84604e-16	0.184142	0.184142	0.184142	0.184142	0.89613
G1P	C00103	Luminal	M2	6	0.0139646	0.00567629	0.0024646	0.184142	4.38854e-17	2.38323e-16	0.184142	0.184142	0.184142	0.184142	0.89613
G1P	C00103	Basal	M3	6	NA	NA	NA	NA	NA	NA	NA	0	0	0	NA
G1P	C00103	Luminal	M3	6	NA	NA	NA	NA	NA	NA	NA	0	0	0	NA
G1P	C00103	Basal	M4	6	3.08822e-06	4.79308e-06	3.93173e-06	2.26473e-05	4.04453e-20	1.78587e-15	2.26473e-05	2.26473e-05	2.26473e-05	2.26473e-05	0.469695
G1P	C00103	Luminal	M4	6	1.71748e-06	6.98117e-07	3.03117e-07	2.26473e-05	3.38813e-21	1.49604e-16	2.26473e-05	2.26473e-05	2.26473e-05	2.26473e-05	0.469695
G1P	C00103	Basal	M5	6	NA	NA	NA	NA	NA	NA	NA	0	0	0	NA
G1P	C00103	Luminal	M5	6	NA	NA	NA	NA	NA	NA	NA	0	0	0	NA
G1P	C00103	Basal	M6	6	2.5321e-11	3.92995e-11	3.2237e-11	1.8569e-10	1.69565e-24	9.13161e-15	1.8569e-10	1.8569e-10	1.8569e-10	1.8569e-10	0.541972
G1P	C00103	Luminal	M6	6	1.4082e-11	5.724e-12	2.48532e-12	1.8569e-10	1.83203e-24	9.86605e-15	1.8569e-10	1.8569e-10	1.8569e-10	1.8569e-10	0.541972
G3P	C00118	Basal	M0	3	16.208	17.2595	9.60828	0.0978183	0.0204099	0.208651	0.0978183	0.117034	0.100028	0.0763936	0.00115001	**
G3P	C00118	Luminal	M0	3	NA	NA	NA	NA	NA	NA	NA	0	0	0	0.00115001	**
G3P	C00118	Basal	M1	3	0.503735	NA	0.589692	0.00416294	0.000743305	0.178553	0.00416294	0.00363734	0	0.00468854	0.122418
G3P	C00118	Luminal	M1	3	NA	NA	NA	NA	NA	NA	NA	0	0	0	0.122418
G3P	C00118	Basal	M2	3	32.9859	38.6462	28.6919	0.230094	0.00730639	0.0317539	0.230094	0.238183	0.223974	0.228124	6.76279e-07	***
G3P	C00118	Luminal	M2	3	NA	NA	NA	NA	NA	NA	NA	0	0	0	6.76279e-07	***
G3P	C00118	Basal	M3	3	13799.3	17198.8	12538.4	99.6693	0.0254902	0.000255748	99.6693	99.6411	99.676	99.6908	2.32283e-05	***
G3P	C00118	Luminal	M3	3	715.843	638.931	928.112	100	0	0	100	100	100	100	2.32283e-05	***
G6P	C00092	Basal	M0	6	NA	NA	NA	NA	NA	NA	NA	0	0	0	NA
G6P	C00092	Luminal	M0	6	NA	NA	NA	NA	NA	NA	NA	0	0	0	NA
G6P	C00092	Basal	M1	6	NA	NA	NA	NA	NA	NA	NA	0	0	0	NA
G6P	C00092	Luminal	M1	6	NA	NA	NA	NA	NA	NA	NA	0	0	0	NA
G6P	C00092	Basal	M2	6	NA	NA	NA	NA	NA	NA	NA	0	0	0	NA
G6P	C00092	Luminal	M2	6	NA	NA	NA	NA	NA	NA	NA	0	0	0	NA
G6P	C00092	Basal	M3	6	NA	NA	NA	NA	NA	NA	NA	0	0	0	NA
G6P	C00092	Luminal	M3	6	NA	NA	NA	NA	NA	NA	NA	0	0	0	NA
G6P	C00092	Basal	M4	6	NA	NA	NA	NA	NA	NA	NA	0	0	0	NA
G6P	C00092	Luminal	M4	6	NA	NA	NA	NA	NA	NA	NA	0	0	0	NA
G6P	C00092	Basal	M5	6	NA	NA	NA	NA	NA	NA	NA	0	0	0	NA
G6P	C00092	Luminal	M5	6	NA	NA	NA	NA	NA	NA	NA	0	0	0	NA
G6P	C00092	Basal	M6	6	24.5399	40.6658	34.9503	100	0	0	100	100	100	100	NA
G6P	C00092	Luminal	M6	6	5.86435	5.98718	1.2468	100	0	0	100	100	100	100	NA
iCit	C00311	Basal	M0	6	215.335	285.833	250.801	99.9362	0.10426	0.00104327	99.9362	99.8158	99.9964	99.9965	0.0457817	*
iCit	C00311	Luminal	M0	6	272.176	433.574	239.842	95.1557	2.89002	0.0303714	95.1557	91.8309	96.5702	97.0661	0.0457817	*
iCit	C00311	Basal	M1	6	NA	NA	NA	NA	NA	NA	NA	0	0	0	NA
iCit	C00311	Luminal	M1	6	NA	NA	NA	NA	NA	NA	NA	0	0	0	NA
iCit	C00311	Basal	M2	6	0.397255	NA	NA	0.184142	NA	NA	0.184142	0.184142	0	0	0.373901
iCit	C00311	Luminal	M2	6	NA	NA	NA	NA	NA	NA	NA	0	0	0	0.373901
iCit	C00311	Basal	M3	6	NA	0.0103385	0.00889201	0.00358107	5.05577e-05	0.014118	0.00358107	0	0.00361682	0.00354532	0.0440364	*
iCit	C00311	Luminal	M3	6	24.2032	15.3934	7.24673	4.84248	2.88895	0.596585	4.84248	8.16605	3.42857	2.93282	0.0440364	*
iCit	C00311	Basal	M4	6	4.88576e-05	NA	NA	2.26473e-05	NA	NA	2.26473e-05	2.26473e-05	0	0	0.373901
iCit	C00311	Luminal	M4	6	NA	NA	NA	NA	NA	NA	NA	0	0	0	0.373901
iCit	C00311	Basal	M5	6	NA	8.27546e-07	7.15091e-07	2.87312e-07	3.10897e-09	0.0108209	2.87312e-07	0	2.8951e-07	2.85113e-07	0.0439787	*
iCit	C00311	Luminal	M5	6	0.00892593	0.00567724	0.00267272	0.00178591	0.00106538	0.596546	0.00178591	0.00301157	0.00126449	0.00108167	0.0439787	*
iCit	C00311	Basal	M6	6	4.00594e-10	NA	NA	1.8569e-10	NA	NA	1.8569e-10	1.8569e-10	0	0	0.373901
iCit	C00311	Luminal	M6	6	NA	NA	NA	NA	NA	NA	NA	0	0	0	0.373901
IMP	C00130	Basal	M0	10	1.61007	3.24079	1.39535	1.71459	0.493509	0.287829	1.71459	1.35366	2.27696	1.51315	0.00384099	**
IMP	C00130	Luminal	M0	10	NA	NA	NA	NA	NA	NA	NA	0	0	0	0.00384099	**
IMP	C00130	Basal	M1	10	NA	NA	NA	NA	NA	NA	NA	0	0	0	NA
IMP	C00130	Luminal	M1	10	NA	NA	NA	NA	NA	NA	NA	0	0	0	NA
IMP	C00130	Basal	M2	10	0.00891087	0.0179361	0.00772253	0.00948934	0.00273131	0.287829	0.00948934	0.00749181	0.0126017	0.00837447	0.00384099	**
IMP	C00130	Luminal	M2	10	NA	NA	NA	NA	NA	NA	NA	0	0	0	0.00384099	**
IMP	C00130	Basal	M3	10	NA	NA	NA	NA	NA	NA	NA	0	0	0	NA
IMP	C00130	Luminal	M3	10	NA	NA	NA	NA	NA	NA	NA	0	0	0	NA
IMP	C00130	Basal	M4	10	5.11435e-06	1.02943e-05	4.4323e-06	5.44635e-06	1.56762e-06	0.287829	5.44635e-06	4.29988e-06	7.2327e-06	4.80648e-06	0.00384099	**
IMP	C00130	Luminal	M4	10	NA	NA	NA	NA	NA	NA	NA	0	0	0	0.00384099	**
IMP	C00130	Basal	M5	10	105.947	121.598	82.9996	88.1718	2.41646	0.0274063	88.1718	89.0752	85.4338	90.0064	0.00110419	**
IMP	C00130	Luminal	M5	10	3.50067	1.13031	1.44552	99.8772	1.42109e-14	1.42283e-16	99.8772	99.8772	99.8772	99.8772	0.00110419	**
IMP	C00130	Basal	M6	10	10.2953	16.1551	6.79478	9.12488	2.03207	0.222696	9.12488	8.65575	11.3505	7.3684	0.0014735	**
IMP	C00130	Luminal	M6	10	NA	NA	NA	NA	NA	NA	NA	0	0	0	0.0014735	**
IMP	C00130	Basal	M10	10	NA	NA	NA	NA	NA	NA	NA	0	0	0	1.84808e-63	***
IMP	C00130	Luminal	M10	10	0.00430541	0.00139015	0.00177782	0.122837	1.69967e-17	1.38368e-16	0.122837	0.122837	0.122837	0.122837	1.84808e-63	***
IMP	C00130	Basal	M7	10	1.07969	1.318	1.0176	0.979093	0.108135	0.110444	0.979093	0.907751	0.926018	1.10351	9.65585e-05	***
IMP	C00130	Luminal	M7	10	NA	NA	NA	NA	NA	NA	NA	0	0	0	9.65585e-05	***
IMP	C00130	Basal	M8	10	NA	NA	NA	NA	NA	NA	NA	0	0	0	4.43504e-60	***
IMP	C00130	Luminal	M8	10	2.64757e-07	8.54859e-08	1.09326e-07	7.55375e-06	1.19489e-20	1.58185e-15	7.55375e-06	7.55375e-06	7.55375e-06	7.55375e-06	4.43504e-60	***
IMP	C00130	Basal	M9	10	0.000131726	0.00016055	0.000124416	0.00011949	1.34019e-05	0.112159	0.00011949	0.000110749	0.000112801	0.00013492	0.000102613	***
IMP	C00130	Luminal	M9	10	NA	NA	NA	NA	NA	NA	NA	0	0	0	0.000102613	***
Lac	C00186	Basal	M0	3	22336.1	16839	10874.3	69.377	4.84872	0.0698895	69.377	74.6843	68.2676	65.1792	0.00659449	**
Lac	C00186	Luminal	M0	3	31760.9	75963.7	28541.6	90.9178	5.32128	0.0585284	90.9178	86.1137	96.6375	90.0023	0.00659449	**
Lac	C00186	Basal	M1	3	NA	NA	14.7672	0.0885127	NA	NA	0.0885127	0	0	0.0885127	0.333786
Lac	C00186	Luminal	M1	3	73.4336	NA	32.4356	0.150691	0.0684618	0.454318	0.150691	0.199101	0	0.102282	0.333786
Lac	C00186	Basal	M2	3	266.306	267.817	208.42	1.07515	0.17964	0.167084	1.07515	0.890437	1.08577	1.24925	0.00587829	**
Lac	C00186	Luminal	M2	3	183.398	138.202	99.9133	0.329375	0.161194	0.489392	0.329375	0.497247	0.175815	0.315064	0.00587829	**
Lac	C00186	Basal	M3	3	7304.94	7559.38	5586.21	29.5183	4.63313	0.156958	29.5183	24.4252	30.6467	33.4831	0.00623523	**
Lac	C00186	Luminal	M3	3	4864.79	2504.98	3038.12	8.65233	5.06577	0.58548	8.65233	13.19	3.18672	9.58032	0.00623523	**
Mal	C00149	Basal	M0	4	12642.6	13952.8	11038	82.3215	0.705556	0.00857074	82.3215	82.5447	81.5313	82.8885	0.008736	**
Mal	C00149	Luminal	M0	4	3342.46	10195.3	3648.47	91.8119	3.36118	0.0366095	91.8119	89.172	95.5957	90.6679	0.008736	**
Mal	C00149	Basal	M1	4	488.965	597.1	416.441	3.2696	0.192869	0.0589886	3.2696	3.1925	3.48909	3.1272	0.00779042	**
Mal	C00149	Luminal	M1	4	75.9384	97.2283	68.2918	1.5449	0.572516	0.370584	1.5449	2.02593	0.911661	1.69711	0.00779042	**
Mal	C00149	Basal	M2	4	1601.48	1870.87	1373.7	10.568	0.323158	0.0305789	10.568	10.4562	10.9322	10.3156	0.000410641	***
Mal	C00149	Luminal	M2	4	136.83	155.587	135.772	2.82778	1.19355	0.422078	2.82778	3.65042	1.45886	3.37407	0.000410641	***
Mal	C00149	Basal	M3	4	486.048	590.237	413.18	3.24172	0.182951	0.0564365	3.24172	3.17345	3.44899	3.10272	0.466425
Mal	C00149	Luminal	M3	4	142.848	162.614	111.66	2.70353	1.14478	0.42344	2.70353	3.81098	1.52475	2.77486	0.466425
Mal	C00149	Basal	M4	4	96.9786	102.399	75.3718	0.599177	0.033602	0.0560803	0.599177	0.633182	0.598356	0.565993	0.168024
Mal	C00149	Luminal	M4	4	50.2518	54.284	59.8001	1.11191	0.52718	0.474121	1.11191	1.34065	0.508994	1.48609	0.168024
PEP	C00074	Basal	M0	3	NA	NA	NA	NA	NA	NA	NA	0	0	0	NA
PEP	C00074	Luminal	M0	3	NA	NA	NA	NA	NA	NA	NA	0	0	0	NA
PEP	C00074	Basal	M1	3	NA	NA	NA	NA	NA	NA	NA	0	0	0	NA
PEP	C00074	Luminal	M1	3	NA	NA	NA	NA	NA	NA	NA	0	0	0	NA
PEP	C00074	Basal	M2	3	NA	NA	NA	NA	NA	NA	NA	0	0	0	NA
PEP	C00074	Luminal	M2	3	NA	NA	NA	NA	NA	NA	NA	0	0	0	NA
PEP	C00074	Basal	M3	3	65.0708	83.8749	63.6473	100	0	0	100	100	100	100	NA
PEP	C00074	Luminal	M3	3	8.88374	5.71096	9.64183	100	0	0	100	100	100	100	NA
Pyr	C00022	Basal	M0	3	423.729	404.188	300.883	77.8895	1.805	0.0231738	77.8895	78.2449	79.4904	75.9333	0.313326
Pyr	C00022	Luminal	M0	3	659.261	1692.97	664.414	85.1405	10.7472	0.126229	85.1405	73.272	94.2142	87.9352	0.313326
Pyr	C00022	Basal	M1	3	1.38033	5.04396	7.30161	1.02985	0.794579	0.771545	1.02985	0.25489	0.991981	1.84269	0.740885
Pyr	C00022	Luminal	M1	3	16.1362	NA	16.2955	1.97506	0.256884	0.130064	1.97506	1.79342	0	2.15671	0.740885
Pyr	C00022	Basal	M2	3	1.70729	1.24776	1.27515	0.294155	0.0423562	0.143993	0.294155	0.315265	0.245392	0.321807	0.833441
Pyr	C00022	Luminal	M2	3	7.26575	2.76885	0.58657	0.346418	0.401164	1.15803	0.346418	0.807535	0.154087	0.0776326	0.833441
Pyr	C00022	Basal	M3	3	114.725	97.994	86.7867	20.7864	1.35954	0.0654052	20.7864	21.185	19.2722	21.9022	0.250505
Pyr	C00022	Luminal	M3	3	217.082	101.198	74.2766	13.1964	9.69621	0.734761	13.1964	24.127	5.63168	9.8305	0.250505
R5P	C00117	Basal	M0	5	NA	NA	NA	NA	NA	NA	NA	0	0	0	NA
R5P	C00117	Luminal	M0	5	NA	NA	NA	NA	NA	NA	NA	0	0	0	NA
R5P	C00117	Basal	M1	5	NA	NA	NA	NA	NA	NA	NA	0	0	0	NA
R5P	C00117	Luminal	M1	5	NA	NA	NA	NA	NA	NA	NA	0	0	0	NA
R5P	C00117	Basal	M2	5	NA	NA	NA	NA	NA	NA	NA	0	0	0	NA
R5P	C00117	Luminal	M2	5	NA	NA	NA	NA	NA	NA	NA	0	0	0	NA
R5P	C00117	Basal	M3	5	NA	NA	NA	NA	NA	NA	NA	0	0	0	NA
R5P	C00117	Luminal	M3	5	NA	NA	NA	NA	NA	NA	NA	0	0	0	NA
R5P	C00117	Basal	M4	5	NA	NA	NA	NA	NA	NA	NA	0	0	0	NA
R5P	C00117	Luminal	M4	5	NA	NA	NA	NA	NA	NA	NA	0	0	0	NA
R5P	C00117	Basal	M5	5	0.178937	1.20716	1.38008	100	0	0	100	100	100	100	7.17953e-64	***
R5P	C00117	Luminal	M5	5	NA	NA	NA	NA	NA	NA	NA	0	0	0	7.17953e-64	***
S7P	C05382	Basal	M0	7	NA	NA	NA	NA	NA	NA	NA	0	0	0	NA
S7P	C05382	Luminal	M0	7	NA	NA	NA	NA	NA	NA	NA	0	0	0	NA
S7P	C05382	Basal	M1	7	1.90624	0.279581	1.70304	12.8945	8.64665	0.67057	12.8945	17.1386	2.94586	18.599	0.0611365
S7P	C05382	Luminal	M1	7	NA	NA	NA	NA	NA	NA	NA	0	0	0	0.0611365
S7P	C05382	Basal	M2	7	NA	NA	NA	NA	NA	NA	NA	0	0	0	NA
S7P	C05382	Luminal	M2	7	NA	NA	NA	NA	NA	NA	NA	0	0	0	NA
S7P	C05382	Basal	M3	7	0.00351667	0.000515777	0.0031418	0.023788	0.0159515	0.67057	0.023788	0.0316176	0.00543458	0.0343119	0.0611365
S7P	C05382	Luminal	M3	7	NA	NA	NA	NA	NA	NA	NA	0	0	0	0.0611365
S7P	C05382	Basal	M4	7	NA	NA	NA	NA	NA	NA	NA	0	0	0	NA
S7P	C05382	Luminal	M4	7	NA	NA	NA	NA	NA	NA	NA	0	0	0	NA
S7P	C05382	Basal	M5	7	4.32509e-07	6.34344e-08	3.86404e-07	2.92564e-06	1.96185e-06	0.67057	2.92564e-06	3.88859e-06	6.68389e-07	4.21995e-06	0.0611365
S7P	C05382	Luminal	M5	7	NA	NA	NA	NA	NA	NA	NA	0	0	0	0.0611365
S7P	C05382	Basal	M6	7	NA	NA	NA	NA	NA	NA	NA	0	0	0	NA
S7P	C05382	Luminal	M6	7	NA	NA	NA	NA	NA	NA	NA	0	0	0	NA
S7P	C05382	Basal	M7	7	9.21275	9.21055	7.45042	87.0817	8.66261	0.0994767	87.0817	82.8298	97.0487	81.3667	6.38711e-05	***
S7P	C05382	Luminal	M7	7	NA	NA	NA	NA	NA	NA	NA	0	0	0	6.38711e-05	***
Succ	C00042	Basal	M0	4	3011.55	3948.32	3105.01	96.1643	0.346528	0.0036035	96.1643	95.7928	96.4787	96.2213	0.000428523	***
Succ	C00042	Luminal	M0	4	4030.34	6496.8	4342.47	99.1891	0.344386	0.00347201	99.1891	99.0089	99.5862	98.9722	0.000428523	***
Succ	C00042	Basal	M1	4	29.0141	20.9734	19.9544	0.684585	0.213061	0.311227	0.684585	0.922891	0.512493	0.61837	0.0174299	*
Succ	C00042	Luminal	M1	4	NA	2.98687	11.7857	0.1572	0.157566	1.00233	0.1572	0	0.0457843	0.268616	0.0174299	*
Succ	C00042	Basal	M2	4	88.5435	102.659	83.8903	2.64154	0.158163	0.0598753	2.64154	2.81643	2.50852	2.59969	0.000311963	***
Succ	C00042	Luminal	M2	4	34.8454	23.4863	30.5017	0.637067	0.253055	0.397219	0.637067	0.856008	0.360009	0.695184	0.000311963	***
Succ	C00042	Basal	M3	4	14.5167	19.5483	16.2739	0.481245	0.0215051	0.0446864	0.481245	0.461752	0.47767	0.504314	0.000445107	***
Succ	C00042	Luminal	M3	4	5.49934	0.521508	2.80654	0.0690186	0.0637016	0.922962	0.0690186	0.135096	0.00799394	0.0639658	0.000445107	***
Succ	C00042	Basal	M4	4	0.194245	0.924715	1.81635	0.0283538	0.0255456	0.90096	0.0283538	0.00617861	0.0225957	0.056287	0.126913
Succ	C00042	Luminal	M4	4	NA	NA	NA	NA	NA	NA	NA	0	0	0	0.126913
UDP	C00015	Basal	M0	9	36.3491	41.8062	26.2919	9.40025	0.497862	0.0529627	9.40025	9.8956	9.40524	8.89991	0.000158985	***
UDP	C00015	Luminal	M0	9	9.21675	8.37623	4.32656	85.048	9.46917	0.111339	85.048	93.1968	87.2874	74.6599	0.000158985	***
UDP	C00015	Basal	M1	9	NA	NA	NA	NA	NA	NA	NA	0	0	0	NA
UDP	C00015	Luminal	M1	9	NA	NA	NA	NA	NA	NA	NA	0	0	0	NA
UDP	C00015	Basal	M2	9	0.160938	0.109663	0.0739861	0.0311764	0.0109456	0.351088	0.0311764	0.0438135	0.024671	0.0250446	0.000159538	***
UDP	C00015	Luminal	M2	9	0.0408078	0.0370864	0.0191561	0.376556	0.0419254	0.111339	0.376556	0.412635	0.386471	0.330562	0.000159538	***
UDP	C00015	Basal	M3	9	NA	NA	NA	NA	NA	NA	NA	0	0	0	NA
UDP	C00015	Luminal	M3	9	NA	NA	NA	NA	NA	NA	NA	0	0	0	NA
UDP	C00015	Basal	M4	9	7.84543	11.7318	5.44219	2.20579	0.403147	0.182768	2.20579	2.13582	2.63934	1.8422	0.000691929	***
UDP	C00015	Luminal	M4	9	1.75661e-05	1.59641e-05	8.24592e-06	0.000162092	1.80472e-05	0.111339	0.000162092	0.000177622	0.00016636	0.000142293	0.000691929	***
UDP	C00015	Basal	M5	9	268.254	326.947	227.975	74.5844	2.25489	0.0302328	74.5844	73.0288	73.5541	77.1704	5.55826e-07	***
UDP	C00015	Luminal	M5	9	NA	NA	NA	NA	NA	NA	NA	0	0	0	5.55826e-07	***
UDP	C00015	Basal	M6	9	20.3942	20.2085	8.14025	4.28464	1.41653	0.330606	4.28464	5.55206	4.54635	2.7555	0.00634453	**
UDP	C00015	Luminal	M6	9	1.44028e-09	1.30893e-09	6.761e-10	1.32902e-08	1.47972e-09	0.111339	1.32902e-08	1.45636e-08	1.36402e-08	1.16669e-08	0.00634453	**
UDP	C00015	Basal	M7	9	23.2939	25.5116	18.5137	6.11595	0.328211	0.0536648	6.11595	6.34147	5.73941	6.26696	5.49406e-06	***
UDP	C00015	Luminal	M7	9	NA	NA	NA	NA	NA	NA	NA	0	0	0	5.49406e-06	***
UDP	C00015	Basal	M8	9	NA	2.93326	1.14745	0.524158	0.19197	0.366244	0.524158	0	0.659901	0.388415	0.142078
UDP	C00015	Luminal	M8	9	1.8979e-14	1.72482e-14	8.90917e-15	1.75129e-13	1.94988e-14	0.111339	1.75129e-13	1.91909e-13	1.79741e-13	1.53738e-13	0.142078
UDP	C00015	Basal	M9	9	11.0288	15.251	7.83311	3.02835	0.390395	0.128914	3.02835	3.00246	3.43104	2.65154	0.103534
UDP	C00015	Luminal	M9	9	0.631985	1.18282	1.4493	14.5753	9.51112	0.652552	14.5753	6.39042	12.326	25.0094	0.103534
UMP	C00105	Basal	M0	9	210.475	277.102	197.447	11.5945	0.178547	0.0153992	11.5945	11.4561	11.7961	11.5314	2.3356e-05	***
UMP	C00105	Luminal	M0	9	206.452	215.876	169.146	71.6733	4.63397	0.0646541	71.6733	73.3125	75.2648	66.4425	2.3356e-05	***
UMP	C00105	Basal	M1	9	NA	NA	NA	NA	NA	NA	NA	0	0	0	NA
UMP	C00105	Luminal	M1	9	NA	NA	NA	NA	NA	NA	NA	0	0	0	NA
UMP	C00105	Basal	M2	9	11.6852	20.1447	13.6579	0.763743	0.114592	0.15004	0.763743	0.636021	0.857549	0.797657	0.0309291	*
UMP	C00105	Luminal	M2	9	0.454666	0.392506	1.38767	0.281131	0.228928	0.81431	0.281131	0.161454	0.136846	0.545091	0.0309291	*
UMP	C00105	Basal	M3	9	1.78324	3.49022	1.06112	0.102537	0.043561	0.424832	0.102537	0.0970615	0.148577	0.0619726	0.0151354	*
UMP	C00105	Luminal	M3	9	NA	NA	NA	NA	NA	NA	NA	0	0	0	0.0151354	*
UMP	C00105	Basal	M4	9	62.7652	78.7639	59.9081	3.42268	0.0731379	0.0213686	3.42268	3.4163	3.35294	3.4988	1.38969e-07	***
UMP	C00105	Luminal	M4	9	0.000815897	NA	0.00329633	0.000792282	0.000710716	0.897049	0.000792282	0.00028973	0	0.00129483	1.38969e-07	***
UMP	C00105	Basal	M5	9	1264.74	1594.93	1168.57	68.3277	0.477278	0.00698513	68.3277	68.8399	67.8954	68.2478	4.79303e-05	***
UMP	C00105	Luminal	M5	9	55.3544	61.9538	70.3925	22.9692	4.16928	0.181516	22.9692	19.6567	21.6	27.6509	4.79303e-05	***
UMP	C00105	Basal	M6	9	98.304	120.719	89.2692	5.23439	0.107391	0.0205165	5.23439	5.35067	5.13894	5.21357	0.000143208	***
UMP	C00105	Luminal	M6	9	3.84071	1.48039	3.5176	1.08725	0.49468	0.454984	1.08725	1.36386	0.516133	1.38175	0.000143208	***
UMP	C00105	Basal	M7	9	88.5232	127.048	90.3532	5.16784	0.309765	0.0599409	5.16784	4.8183	5.40834	5.27688	0.00183679	**
UMP	C00105	Luminal	M7	9	5.36665	1.75918	5.28891	1.5322	0.800386	0.522376	1.5322	1.90573	0.613334	2.07754	0.00183679	**
UMP	C00105	Basal	M8	9	29.9249	34.7893	25.9308	1.5414	0.0775238	0.0502944	1.5414	1.62881	1.48096	1.51443	0.0095149	**
UMP	C00105	Luminal	M8	9	2.62899	0.682036	0.833552	0.499596	0.378496	0.757603	0.499596	0.93357	0.23779	0.327428	0.0095149	**
UMP	C00105	Basal	M9	9	69.022	92.1132	66.0496	3.84518	0.0828648	0.0215503	3.84518	3.75686	3.92121	3.85748	0.00620255	**
UMP	C00105	Luminal	M9	9	7.50752	4.67812	4.00575	1.95683	0.614804	0.314184	1.95683	2.66597	1.63102	1.5735	0.00620255	**
Vit-C	C00072	Basal	M0	6	141.561	156.133	118.183	100	0	0	100	100	100	100	NA
Vit-C	C00072	Luminal	M0	6	285.146	392.722	277.482	100	0	0	100	100	100	100	NA
Primary mouse prostate basal and luminal cell U13C glucose tracing isotopomers_biological replicate 3 (Fig. 1h-i)
Name	KEGG.ID	Condition	Iso	Nr.C	Exp1	Exp2	Exp3	Norm_Av	Norm_Std	CV	Av	MID1	MID2	MID3	ANOVA	Sig
2-HG	C02630	Basal	M0	5	76243	92318	84498.4	97.0149	0.0993224	0.00102379	97.0149	96.9559	96.9591	97.1295	8.8389e-05	***
2-HG	C02630	Luminal	M0	5	252186	271269	256827	98.6328	0.143756	0.00145749	98.6328	98.7703	98.6445	98.4835	8.8389e-05	***
2-HG	C02630	Basal	M1	5	NA	NA	NA	NA	NA	NA	NA	0	0	0	NA
2-HG	C02630	Luminal	M1	5	NA	NA	NA	NA	NA	NA	NA	0	0	0	NA
2-HG	C02630	Basal	M2	5	1815.91	2332.25	1890.52	2.31062	0.138193	0.0598079	2.31062	2.30924	2.4495	2.17312	0.000236159	***
2-HG	C02630	Luminal	M2	5	1881.87	2428.02	2663.64	0.880462	0.142195	0.161501	0.880462	0.737049	0.882928	1.02141	0.000236159	***
2-HG	C02630	Basal	M3	5	227.168	182.652	135.604	0.212197	0.068802	0.324236	0.212197	0.288882	0.191834	0.155875	0.451428
2-HG	C02630	Luminal	M3	5	467.695	772.241	811.268	0.258362	0.0668489	0.258741	0.258362	0.183176	0.280818	0.311091	0.451428
2-HG	C02630	Basal	M4	5	247.457	354.593	120.836	0.275334	0.121631	0.441759	0.275334	0.314683	0.37242	0.1389	0.0620716
2-HG	C02630	Luminal	M4	5	248.674	304.747	177.146	0.0920474	0.0219389	0.238344	0.0920474	0.0973948	0.110818	0.0679291	0.0620716
2-HG	C02630	Basal	M5	5	103.222	25.8436	350.223	0.186994	0.193821	1.03651	0.186994	0.131265	0.0271429	0.402575	0.691379
2-HG	C02630	Luminal	M5	5	541.474	222.69	302.667	0.136371	0.0678654	0.497653	0.136371	0.212072	0.080979	0.116061	0.691379
3PG	C00197	Basal	M0	3	2976.39	3005.12	2734.95	2.69456	0.349396	0.129667	2.69456	3.09783	2.48236	2.5035	0.113356
3PG	C00197	Luminal	M0	3	922.192	2707.76	3888.05	5.89952	2.72429	0.461782	5.89952	2.86433	6.70125	8.13298	0.113356
3PG	C00197	Basal	M1	3	NA	NA	NA	NA	NA	NA	NA	0	0	0	NA
3PG	C00197	Luminal	M1	3	NA	NA	NA	NA	NA	NA	NA	0	0	0	NA
3PG	C00197	Basal	M2	3	2193.14	2833.2	3012.21	2.46009	0.259007	0.105283	2.46009	2.28262	2.34035	2.7573	0.00242526	**
3PG	C00197	Luminal	M2	3	0.340256	210.449	415.153	0.463431	0.436516	0.941922	0.463431	0.00105683	0.520826	0.86841	0.00242526	**
3PG	C00197	Basal	M3	3	90910.4	115220	103498	94.8453	0.293622	0.0030958	94.8453	94.6196	95.1773	94.7392	0.545274
3PG	C00197	Luminal	M3	3	31273.2	37488.6	43502.8	93.6371	3.15693	0.0337145	93.6371	97.1346	92.7779	90.9986	0.545274
5-Oxoproline	C01879	Basal	M0	5	4.85592e+06	5.0628e+06	5.83187e+06	99.9092	0.0114352	0.000114456	99.9092	99.9043	99.9222	99.9009	0.241479
5-Oxoproline	C01879	Luminal	M0	5	1.4725e+07	1.50564e+07	2.18951e+07	99.8692	0.0491121	0.000491765	99.8692	99.8691	99.8201	99.9183	0.241479
5-Oxoproline	C01879	Basal	M1	5	NA	NA	1944.36	0.0333072	NA	NA	0.0333072	0	0	0.0333072	0.351535
5-Oxoproline	C01879	Luminal	M1	5	6476.09	7632.77	NA	0.0472629	0.00472385	0.0999484	0.0472629	0.0439226	0.0506031	0	0.351535
5-Oxoproline	C01879	Basal	M2	5	4647.21	3938.17	3835.71	0.079681	0.0150476	0.188848	0.079681	0.0956105	0.077726	0.0657064	0.909711
5-Oxoproline	C01879	Luminal	M2	5	12180.6	12914.5	14689.4	0.0784223	0.00997575	0.127205	0.0784223	0.0826124	0.0856197	0.0670349	0.909711
5-Oxoproline	C01879	Basal	M3	5	NA	NA	NA	NA	NA	NA	NA	0	0	0	0.249053
5-Oxoproline	C01879	Luminal	M3	5	NA	4977.99	1624.56	0.0202082	0.0180942	0.895388	0.0202082	0	0.0330027	0.00741368	0.249053
5-Oxoproline	C01879	Basal	M4	5	2.80583	2.59884	2.75966	5.20973e-05	5.27281e-06	0.101211	5.20973e-05	5.77264e-05	5.12922e-05	4.72734e-05	0.0159585	*
5-Oxoproline	C01879	Luminal	M4	5	639.435	1613.27	1588.29	0.00742684	0.00318311	0.428595	0.00742684	0.00433683	0.0106955	0.00724818	0.0159585	*
5-Oxoproline	C01879	Basal	M5	5	NA	NA	NA	NA	NA	NA	NA	0	0	0	NA
5-Oxoproline	C01879	Luminal	M5	5	NA	NA	NA	NA	NA	NA	NA	0	0	0	NA
a-KG	C00026	Basal	M0	5	24080.2	31276.7	31877.4	90.8853	0.389181	0.00428211	90.8853	90.4619	90.9667	91.2274	0.104301
a-KG	C00026	Luminal	M0	5	54774.5	65251.4	61888.2	86.1768	3.87425	0.0449569	86.1768	85.6403	82.5988	90.2914	0.104301
a-KG	C00026	Basal	M1	5	NA	NA	NA	NA	NA	NA	NA	0	0	0	0.0753944
a-KG	C00026	Luminal	M1	5	698.748	828.936	84.2705	0.754918	0.54773	0.725549	0.754918	1.0925	1.04931	0.122946	0.0753944
a-KG	C00026	Basal	M2	5	2416.58	2923.57	2769.23	8.50215	0.576651	0.0678242	8.50215	9.07835	8.50304	7.92505	0.760112
a-KG	C00026	Luminal	M2	5	6161.09	8185.83	4569.65	8.88728	1.95719	0.220224	8.88728	9.63291	10.3621	6.66686	0.760112
a-KG	C00026	Basal	M3	5	NA	NA	NA	NA	NA	NA	NA	0	0	0	0.0339949	*
a-KG	C00026	Luminal	M3	5	413.324	1659.18	861.543	1.33449	0.730118	0.547116	1.33449	0.646235	2.10028	1.25694	0.0339949	*
a-KG	C00026	Basal	M4	5	122.381	182.316	296.158	0.612518	0.206575	0.337254	0.612518	0.459747	0.530258	0.84755	0.0134895	*
a-KG	C00026	Luminal	M4	5	1812.12	2152.88	1082.12	2.37908	0.695214	0.292219	2.37908	2.83327	2.72523	1.57874	0.0134895	*
a-KG	C00026	Basal	M5	5	NA	NA	NA	NA	NA	NA	NA	0	0	0	0.251585
a-KG	C00026	Luminal	M5	5	98.9943	919.798	56.9924	0.467419	0.604604	1.2935	0.467419	0.154778	1.16433	0.0831486	0.251585
Aconitate	C00417	Basal	M0	6	7630.01	8241.35	9295.61	67.1188	1.92637	0.0287009	67.1188	67.2862	65.1141	68.9559	0.000311863	***
Aconitate	C00417	Luminal	M0	6	11318.1	14289.1	15819.8	92.1059	3.18196	0.0345468	92.1059	95.4956	91.6385	89.1834	0.000311863	***
Aconitate	C00417	Basal	M1	6	NA	NA	NA	NA	NA	NA	NA	0	0	0	NA
Aconitate	C00417	Luminal	M1	6	NA	NA	NA	NA	NA	NA	NA	0	0	0	NA
Aconitate	C00417	Basal	M2	6	3321.39	3829.53	3980.97	29.6927	0.503107	0.0169438	29.6927	29.2901	30.2567	29.5313	7.28019e-05	***
Aconitate	C00417	Luminal	M2	6	11.1229	769.052	799.764	3.17819	2.67949	0.843088	3.17819	0.0938484	4.93207	4.50864	7.28019e-05	***
Aconitate	C00417	Basal	M3	6	117.964	357.835	82.6781	1.49361	1.17451	0.786358	1.49361	1.04028	2.82722	0.613316	0.0598544
Aconitate	C00417	Luminal	M3	6	344.559	534.537	746.29	3.51415	0.65426	0.186179	3.51415	2.90718	3.42808	4.20718	0.0598544
Aconitate	C00417	Basal	M4	6	270.229	228.039	121.24	1.69471	0.747605	0.44114	1.69471	2.38305	1.80171	0.899371	0.551259
Aconitate	C00417	Luminal	M4	6	178.153	NA	372.601	1.80184	0.422407	0.234432	1.80184	1.50315	0	2.10052	0.551259
Aconitate	C00417	Basal	M5	6	NA	NA	NA	NA	NA	NA	NA	0	0	0	0.373901
Aconitate	C00417	Luminal	M5	6	NA	0.202213	NA	0.00129683	NA	NA	0.00129683	0	0.00129683	0	0.373901
Aconitate	C00417	Basal	M6	6	0.0337001	0.0291877	0.0153089	0.000213787	9.29615e-05	0.434832	0.000213787	0.000297189	0.000230609	0.000113563	0.570913
Aconitate	C00417	Luminal	M6	6	0.0228509	NA	0.0478859	0.000231378	5.45557e-05	0.235786	0.000231378	0.000192802	0	0.000269955	0.570913
ADP	C00008	Basal	M0	10	21702	26185	20950.7	7.1757	0.109832	0.0153061	7.1757	7.25529	7.22143	7.0504	8.96618e-07	***
ADP	C00008	Luminal	M0	10	24666.6	31401.8	41421.5	48.4089	1.40078	0.0289365	48.4089	50.0099	47.4085	47.8084	8.96618e-07	***
ADP	C00008	Basal	M1	10	NA	NA	NA	NA	NA	NA	NA	0	0	0	NA
ADP	C00008	Luminal	M1	10	NA	NA	NA	NA	NA	NA	NA	0	0	0	NA
ADP	C00008	Basal	M2	10	2093.91	2818.74	2938.57	0.822095	0.149539	0.1819	0.822095	0.700023	0.777367	0.988894	0.18381
ADP	C00008	Luminal	M2	10	59.9317	550.518	382.932	0.464874	0.355368	0.76444	0.464874	0.121507	0.831137	0.441977	0.18381
ADP	C00008	Basal	M3	10	459.728	1185.68	734.816	0.242657	0.0867428	0.357471	0.242657	0.153694	0.326994	0.247282	0.765381
ADP	C00008	Luminal	M3	10	233.815	154.632	112.126	0.278971	0.176766	0.633635	0.278971	0.474044	0.233453	0.129415	0.765381
ADP	C00008	Basal	M4	10	8154.63	11375.2	9231.23	2.98995	0.228912	0.0765607	2.98995	2.72621	3.13711	3.10652	0.00120673	**
ADP	C00008	Luminal	M4	10	NA	237.412	835.669	0.661477	0.428572	0.647902	0.661477	0	0.35843	0.964523	0.00120673	**
ADP	C00008	Basal	M5	10	222260	263704	215911	73.2297	0.931562	0.0127211	73.2297	74.3047	72.7255	72.659	4.21511e-06	***
ADP	C00008	Luminal	M5	10	24080	32410.6	43480.9	49.3124	0.758027	0.0153719	49.3124	48.8205	48.9315	50.1854	4.21511e-06	***
ADP	C00008	Basal	M6	10	30772	40969.3	35034.2	11.1253	0.766013	0.068853	11.1253	10.2875	11.2987	11.7898	9.39481e-05	***
ADP	C00008	Luminal	M6	10	282.305	1202.6	228.346	0.88384	0.821576	0.929553	0.88384	0.572353	1.81561	0.263556	9.39481e-05	***
ADP	C00008	Basal	M10	10	NA	NA	NA	NA	NA	NA	NA	0	0	0	NA
ADP	C00008	Luminal	M10	10	NA	NA	NA	NA	NA	NA	NA	0	0	0	NA
ADP	C00008	Basal	M7	10	12485.6	15360.4	10970.8	4.03408	0.297921	0.0738511	4.03408	4.17412	4.23617	3.69194	5.38639e-05	***
ADP	C00008	Luminal	M7	10	0.865183	279.077	179.075	0.209925	0.209808	0.999444	0.209925	0.0017541	0.421333	0.206688	5.38639e-05	***
ADP	C00008	Basal	M8	10	978.635	953.212	1385.33	0.352083	0.103921	0.295162	0.352083	0.327172	0.262882	0.466197	0.00421134	**
ADP	C00008	Luminal	M8	10	NA	NA	NA	NA	NA	NA	NA	0	0	0	0.00421134	**
ADP	C00008	Basal	M9	10	213.123	49.9101	NA	0.0425073	0.0406486	0.956272	0.0425073	0.0712502	0.0137645	0	0.264228
ADP	C00008	Luminal	M9	10	2.04274e-05	0.0341452	0.0218901	2.5619e-05	2.57562e-05	1.00536	2.5619e-05	4.14151e-08	5.15503e-05	2.52654e-05	0.264228
AMP	C00020	Basal	M0	10	1712.35	2680.36	2277.43	9.33052	1.31686	0.141134	9.33052	7.88209	9.6539	10.4556	3.73912e-05	***
AMP	C00020	Luminal	M0	10	5847.95	4718.22	9326.14	79.4568	5.95012	0.0748849	79.4568	85.2297	73.344	79.7968	3.73912e-05	***
AMP	C00020	Basal	M1	10	NA	NA	NA	NA	NA	NA	NA	0	0	0	NA
AMP	C00020	Luminal	M1	10	NA	NA	NA	NA	NA	NA	NA	0	0	0	NA
AMP	C00020	Basal	M2	10	30.8907	14.8344	28.119	0.108238	0.0479159	0.442689	0.108238	0.142193	0.0534292	0.129093	0.000589819	***
AMP	C00020	Luminal	M2	10	32.3653	26.1128	51.6152	0.439751	0.0329307	0.0748849	0.439751	0.471701	0.40592	0.441632	0.000589819	***
AMP	C00020	Basal	M3	10	NA	NA	NA	NA	NA	NA	NA	0	0	0	NA
AMP	C00020	Luminal	M3	10	NA	NA	NA	NA	NA	NA	NA	0	0	0	NA
AMP	C00020	Basal	M4	10	44.3321	150.127	88.8387	0.384211	0.169566	0.441335	0.384211	0.204065	0.540715	0.407854	0.0172187	*
AMP	C00020	Luminal	M4	10	0.0185759	0.0149873	0.0296243	0.000252393	1.89004e-05	0.0748849	0.000252393	0.00027073	0.000232975	0.000253472	0.0172187	*
AMP	C00020	Basal	M5	10	18385.4	23108.5	18567.6	84.3675	1.03153	0.0122266	84.3675	84.6295	83.2303	85.2428	5.17472e-05	***
AMP	C00020	Luminal	M5	10	979.862	1686.58	2306.74	20.0785	5.97572	0.297618	20.0785	14.2808	26.2176	19.7371	5.17472e-05	***
AMP	C00020	Basal	M6	10	1460.77	1582.34	689.523	5.19626	1.83177	0.352518	5.19626	6.72407	5.69915	3.16557	0.00796715	**
AMP	C00020	Luminal	M6	10	NA	NA	NA	NA	NA	NA	NA	0	0	0	0.00796715	**
AMP	C00020	Basal	M10	10	NA	NA	NA	NA	NA	NA	NA	0	0	0	0.00434064	**
AMP	C00020	Luminal	M10	10	1.20511	2.07429	2.83702	0.0246942	0.00734942	0.297618	0.0246942	0.0175637	0.0322445	0.0242743	0.00434064	**
AMP	C00020	Basal	M7	10	90.8196	228.346	130.485	0.61318	0.202565	0.330351	0.61318	0.418051	0.82244	0.599049	0.00632705	**
AMP	C00020	Luminal	M7	10	NA	NA	NA	NA	NA	NA	NA	0	0	0	0.00632705	**
AMP	C00020	Basal	M8	10	NA	NA	NA	NA	NA	NA	NA	0	0	0	0.00434064	**
AMP	C00020	Luminal	M8	10	7.41074e-05	0.000127556	0.00017446	1.51854e-06	4.51946e-07	0.297618	1.51854e-06	1.08006e-06	1.98285e-06	1.49272e-06	0.00434064	**
AMP	C00020	Basal	M9	10	0.0110099	0.0279022	0.0159461	7.47944e-05	2.4946e-05	0.333528	7.47944e-05	5.06796e-05	0.000100496	7.32077e-05	0.00654702	**
AMP	C00020	Luminal	M9	10	NA	NA	NA	NA	NA	NA	NA	0	0	0	0.00654702	**
ATP	C00002	Basal	M0	10	9052.09	10005.4	9948.06	5.96669	0.407895	0.0683621	5.96669	5.78878	5.67796	6.43332	0.00360391	**
ATP	C00002	Luminal	M0	10	4912.63	3771.76	4809.3	39.2897	9.41754	0.239695	39.2897	50.0098	32.3483	35.5111	0.00360391	**
ATP	C00002	Basal	M1	10	NA	NA	NA	NA	NA	NA	NA	0	0	0	NA
ATP	C00002	Luminal	M1	10	NA	NA	NA	NA	NA	NA	NA	0	0	0	NA
ATP	C00002	Basal	M2	10	247.575	147.25	802.131	0.253539	0.232685	0.917748	0.253539	0.158323	0.0835628	0.518731	0.806145
ATP	C00002	Luminal	M2	10	27.1888	20.8747	26.6169	0.217448	0.052121	0.239695	0.217448	0.276777	0.179031	0.196535	0.806145
ATP	C00002	Basal	M3	10	NA	135.071	100.111	0.070696	0.00842183	0.119127	0.070696	0	0.0766511	0.0647409	0.00651058	**
ATP	C00002	Luminal	M3	10	336.95	368.059	235.56	2.77536	0.907581	0.327014	2.77536	3.43009	3.15664	1.73933	0.00651058	**
ATP	C00002	Basal	M4	10	3824.06	4986.05	4586.8	2.74708	0.269996	0.0982846	2.74708	2.44548	2.82953	2.96624	6.08955e-05	***
ATP	C00002	Luminal	M4	10	NA	NA	NA	NA	NA	NA	NA	0	0	0	6.08955e-05	***
ATP	C00002	Basal	M5	10	116086	131363	115352	74.4603	0.195132	0.00262062	74.4603	74.2369	74.547	74.5971	0.0427097	*
ATP	C00002	Luminal	M5	10	4540.99	7489.93	8461.22	57.6466	9.92916	0.172242	57.6466	46.2265	64.237	62.4762	0.0427097	*
ATP	C00002	Basal	M6	10	18768.1	21552.2	16727.7	11.6835	0.758489	0.0649198	11.6835	12.0021	12.2307	10.8177	1.17317e-05	***
ATP	C00002	Luminal	M6	10	NA	NA	NA	NA	NA	NA	NA	0	0	0	1.17317e-05	***
ATP	C00002	Basal	M10	10	NA	NA	NA	NA	NA	NA	NA	0	0	0	0.000550453	***
ATP	C00002	Luminal	M10	10	5.58399	9.21074	10.4057	0.0708911	0.012213	0.172279	0.0708911	0.056844	0.0789955	0.0768337	0.000550453	***
ATP	C00002	Basal	M7	10	8017.65	8010.08	6987.19	4.73048	0.343883	0.0726951	4.73048	5.12726	4.54564	4.51856	1.84012e-05	***
ATP	C00002	Luminal	M7	10	NA	NA	NA	NA	NA	NA	NA	0	0	0	1.84012e-05	***
ATP	C00002	Basal	M8	10	377.075	15.7721	129.331	0.111242	0.11853	1.06551	0.111242	0.241138	0.00895049	0.0836371	0.179384
ATP	C00002	Luminal	M8	10	0.000343375	0.000566399	0.000639882	4.35932e-06	7.51038e-07	0.172283	4.35932e-06	3.4955e-06	4.85769e-06	4.72478e-06	0.179384
ATP	C00002	Basal	M9	10	NA	NA	NA	NA	NA	NA	NA	0	0	0	NA
ATP	C00002	Luminal	M9	10	NA	NA	NA	NA	NA	NA	NA	0	0	0	NA
Cit	C00158	Basal	M0	6	448722	530959	518454	49.1765	0.655424	0.013328	49.1765	49.8644	48.5593	49.106	0.00014753	***
Cit	C00158	Luminal	M0	6	666334	772960	931325	55.0656	0.308194	0.00559686	55.0656	55.2401	54.7097	55.2468	0.00014753	***
Cit	C00158	Basal	M1	6	28455.4	35895.4	32533.6	3.17547	0.101361	0.03192	3.17547	3.16212	3.28285	3.08145	0.000370016	***
Cit	C00158	Luminal	M1	6	57403.5	73027.4	79713.8	4.88545	0.245888	0.0503306	4.88545	4.75884	5.16884	4.72867	0.000370016	***
Cit	C00158	Basal	M2	6	304707	380203	365245	34.409	0.483078	0.0140393	34.409	33.8607	34.7718	34.5946	7.46633e-07	***
Cit	C00158	Luminal	M2	6	198669	230108	266414	16.1869	0.344159	0.0212615	16.1869	16.47	16.2869	15.8038	7.46633e-07	***
Cit	C00158	Basal	M3	6	42688.7	52287.4	50581.4	4.77222	0.0250118	0.00524112	4.77222	4.7438	4.78199	4.79087	5.26273e-09	***
Cit	C00158	Luminal	M3	6	174178	203197	240538	14.3635	0.0868834	0.00604888	14.3635	14.4396	14.3822	14.2689	5.26273e-09	***
Cit	C00158	Basal	M4	6	55041.3	67479.3	63070.5	6.08722	0.101993	0.0167553	6.08722	6.11648	6.17138	5.97379	0.000842114	***
Cit	C00158	Luminal	M4	6	48963.1	63354.6	78518.8	4.40037	0.308015	0.0699976	4.40037	4.05911	4.4842	4.65779	0.000842114	***
Cit	C00158	Basal	M5	6	17789	23436.9	22838.1	2.09446	0.102364	0.0488739	2.09446	1.97681	2.14344	2.16314	2.06864e-05	***
Cit	C00158	Luminal	M5	6	51561.6	59738.9	75465.3	4.32649	0.132083	0.0305289	4.32649	4.27453	4.22829	4.47665	2.06864e-05	***
Cit	C00158	Basal	M6	6	2480.89	3162.51	3064.17	0.285048	0.0081202	0.0284871	0.285048	0.27569	0.28923	0.290226	3.43718e-05	***
Cit	C00158	Luminal	M6	6	9140.77	10452.6	13779	0.771666	0.0405958	0.052608	0.771666	0.757784	0.739833	0.817382	3.43718e-05	***
F16BP	C00354	Basal	M0	6	NA	NA	NA	NA	NA	NA	NA	0	0	0	NA
F16BP	C00354	Luminal	M0	6	NA	NA	NA	NA	NA	NA	NA	0	0	0	NA
F16BP	C00354	Basal	M1	6	NA	NA	NA	NA	NA	NA	NA	0	0	0	NA
F16BP	C00354	Luminal	M1	6	NA	NA	NA	NA	NA	NA	NA	0	0	0	NA
F16BP	C00354	Basal	M2	6	NA	68.2842	66.083	0.040921	0.00475271	0.116144	0.040921	0	0.0375604	0.0442817	0.118792
F16BP	C00354	Luminal	M2	6	NA	NA	NA	NA	NA	NA	NA	0	0	0	0.118792
F16BP	C00354	Basal	M3	6	698.375	1456.59	1050.27	0.655452	0.174998	0.266989	0.655452	0.461369	0.801211	0.703775	0.00291097	**
F16BP	C00354	Luminal	M3	6	NA	NA	NA	NA	NA	NA	NA	0	0	0	0.00291097	**
F16BP	C00354	Basal	M4	6	NA	40.2952	73.3439	0.0356559	0.0190794	0.535098	0.0356559	0	0.0221647	0.0491471	0.152016
F16BP	C00354	Luminal	M4	6	174.65	388.059	NA	1.92182	0.758867	0.394868	1.92182	1.38522	2.45842	0	0.152016
F16BP	C00354	Basal	M5	6	7854.63	9857.53	6850.23	5.06718	0.429149	0.0846918	5.06718	5.18903	5.42223	4.59028	0.00129995	**
F16BP	C00354	Luminal	M5	6	NA	253.578	202.988	1.25043	0.503505	0.402665	1.25043	0	1.60646	0.894399	0.00129995	**
F16BP	C00354	Basal	M6	6	142817	170376	141193	94.2263	0.46039	0.004886	94.2263	94.3496	93.7168	94.6125	0.0230566	*
F16BP	C00354	Luminal	M6	6	12433.4	15143.3	22492.5	97.8852	1.70653	0.017434	97.8852	98.6148	95.9351	99.1056	0.0230566	*
F1P	C01094	Basal	M0	6	404.433	571.135	189.521	0.887405	0.39705	0.447428	0.887405	0.965857	1.23937	0.456985	0.0179763	*
F1P	C01094	Luminal	M0	6	NA	NA	NA	NA	NA	NA	NA	0	0	0	0.0179763	*
F1P	C01094	Basal	M1	6	NA	NA	NA	NA	NA	NA	NA	0	0	0	NA
F1P	C01094	Luminal	M1	6	NA	NA	NA	NA	NA	NA	NA	0	0	0	NA
F1P	C01094	Basal	M2	6	0.746107	1.05364	0.349633	0.0016371	0.000732486	0.447428	0.0016371	0.00178183	0.00228642	0.000843055	0.0179763	*
F1P	C01094	Luminal	M2	6	NA	NA	NA	NA	NA	NA	NA	0	0	0	0.0179763	*
F1P	C01094	Basal	M3	6	59.6665	45.2382	NA	0.120331	0.0313435	0.260478	0.120331	0.142494	0.0981675	0	0.129432
F1P	C01094	Luminal	M3	6	NA	NA	NA	NA	NA	NA	NA	0	0	0	0.129432
F1P	C01094	Basal	M4	6	NA	NA	4.30007e-05	1.03686e-07	NA	NA	1.03686e-07	0	0	1.03686e-07	0.373901
F1P	C01094	Luminal	M4	6	NA	NA	NA	NA	NA	NA	NA	0	0	0	0.373901
F1P	C01094	Basal	M5	6	1938.55	2047.7	1943.92	4.58681	0.127376	0.02777	4.58681	4.6296	4.44355	4.68729	8.39257e-06	***
F1P	C01094	Luminal	M5	6	104.054	148.536	228.534	0.670111	0.196011	0.292505	0.670111	0.499447	0.626698	0.884189	8.39257e-06	***
F1P	C01094	Basal	M6	6	39469.6	43417.5	39338.4	94.4439	0.35657	0.00377547	94.4439	94.2603	94.2166	94.8549	3.15769e-05	***
F1P	C01094	Luminal	M6	6	20729.8	23552.9	25618.3	99.3299	0.196011	0.00197333	99.3299	99.5006	99.3733	99.1158	3.15769e-05	***
F6P	C00085	Basal	M0	6	NA	NA	NA	NA	NA	NA	NA	0	0	0	NA
F6P	C00085	Luminal	M0	6	NA	NA	NA	NA	NA	NA	NA	0	0	0	NA
F6P	C00085	Basal	M1	6	NA	NA	NA	NA	NA	NA	NA	0	0	0	NA
F6P	C00085	Luminal	M1	6	NA	NA	NA	NA	NA	NA	NA	0	0	0	NA
F6P	C00085	Basal	M2	6	NA	NA	NA	NA	NA	NA	NA	0	0	0	NA
F6P	C00085	Luminal	M2	6	NA	NA	NA	NA	NA	NA	NA	0	0	0	NA
F6P	C00085	Basal	M3	6	NA	NA	NA	NA	NA	NA	NA	0	0	0	NA
F6P	C00085	Luminal	M3	6	NA	NA	NA	NA	NA	NA	NA	0	0	0	NA
F6P	C00085	Basal	M4	6	274.198	276.506	185.082	2.34844	0.626297	0.266686	2.34844	2.87537	2.51393	1.65602	0.0695142
F6P	C00085	Luminal	M4	6	530.627	902.98	227.239	10.5663	5.74645	0.543849	10.5663	13.6605	14.1026	3.93574	0.0695142
F6P	C00085	Basal	M5	6	NA	165.911	136.012	1.3627	0.206092	0.151239	1.3627	0	1.50843	1.21697	0.120646
F6P	C00085	Luminal	M5	6	NA	NA	NA	NA	NA	NA	NA	0	0	0	0.120646
F6P	C00085	Basal	M6	6	9261.89	10556.5	10855.3	96.7431	0.662901	0.00685218	96.7431	97.1246	95.9776	97.127	0.0938372
F6P	C00085	Luminal	M6	6	3353.77	5499.96	5546.5	89.4337	5.74645	0.0642537	89.4337	86.3395	85.8974	96.0643	0.0938372
Fum	C00122	Basal	M0	4	137741	150396	139794	82.9993	0.839022	0.0101088	82.9993	83.9189	82.8036	82.2755	9.1572e-06	***
Fum	C00122	Luminal	M0	4	145347	160952	162867	97.2251	0.221745	0.00228074	97.2251	97.3845	97.3188	96.9718	9.1572e-06	***
Fum	C00122	Basal	M1	4	4117.75	4735.51	5252.54	2.73578	0.311857	0.113992	2.73578	2.50874	2.60723	3.09136	0.000129487	***
Fum	C00122	Luminal	M1	4	190.396	NA	NA	0.127568	NA	NA	0.127568	0.127568	0	0	0.000129487	***
Fum	C00122	Basal	M2	4	16344.2	19272.5	17949	10.3775	0.364262	0.0351012	10.3775	9.95774	10.6109	10.5638	1.96248e-06	***
Fum	C00122	Luminal	M2	4	1834.48	1927.74	2293.19	1.25337	0.102073	0.0814388	1.25337	1.22912	1.1656	1.36538	1.96248e-06	***
Fum	C00122	Basal	M3	4	5484.01	6312.49	6212.77	3.49104	0.158257	0.0453324	3.49104	3.34114	3.47547	3.6565	0.000498151	***
Fum	C00122	Luminal	M3	4	1424.56	2434.87	2617.97	1.32849	0.326783	0.245982	1.32849	0.954471	1.47223	1.55876	0.000498151	***
Fum	C00122	Basal	M4	4	448.879	913.344	701.502	0.396402	0.115573	0.291554	0.396402	0.27348	0.50286	0.412866	0.0759734
Fum	C00122	Luminal	M4	4	454.174	71.7355	174.716	0.150568	0.136548	0.906885	0.150568	0.304302	0.0433745	0.104027	0.0759734
G1P	C00103	Basal	M0	6	2838.91	3262.77	2747.92	54.6637	3.59834	0.065827	54.6637	52.5515	58.8185	52.6211	0.678943
G1P	C00103	Luminal	M0	6	1903.04	2260.39	2979.49	51.5427	11.5853	0.22477	51.5427	41.8021	48.4722	64.354	0.678943
G1P	C00103	Basal	M1	6	NA	NA	NA	NA	NA	NA	NA	0	0	0	NA
G1P	C00103	Luminal	M1	6	NA	NA	NA	NA	NA	NA	NA	0	0	0	NA
G1P	C00103	Basal	M2	6	5.23729	6.01923	5.06943	0.100845	0.0066383	0.065827	0.100845	0.0969481	0.10851	0.0970765	0.678943
G1P	C00103	Luminal	M2	6	3.51077	4.17002	5.49662	0.0950872	0.0213728	0.22477	0.0950872	0.0771174	0.0894225	0.118722	0.678943
G1P	C00103	Basal	M3	6	NA	NA	NA	NA	NA	NA	NA	0	0	0	0.116738
G1P	C00103	Luminal	M3	6	67.342	63.7327	NA	1.42296	0.0795766	0.0559232	1.42296	1.47923	1.36669	0	0.116738
G1P	C00103	Basal	M4	6	469.264	0.000740294	0.000623479	2.89554	5.0152	1.73204	2.89554	8.6866	1.33454e-05	1.19393e-05	0.185959
G1P	C00103	Luminal	M4	6	2086.38	1315.22	0.000676019	24.6777	23.1172	0.936766	24.6777	45.8292	28.2037	1.46013e-05	0.185959
G1P	C00103	Basal	M5	6	NA	NA	NA	NA	NA	NA	NA	0	0	0	NA
G1P	C00103	Luminal	M5	6	NA	NA	NA	NA	NA	NA	NA	0	0	0	NA
G1P	C00103	Basal	M6	6	2088.74	2278.39	2469.1	42.3399	4.44593	0.105006	42.3399	38.665	41.073	47.2818	0.0612444
G1P	C00103	Luminal	M6	6	492.231	1019.76	1644.86	22.7359	12.3803	0.544528	22.7359	10.8123	21.868	35.5273	0.0612444
G3P	C00118	Basal	M0	3	1972.18	2113.17	2502.13	0.113708	0.01952	0.171668	0.113708	0.104977	0.100077	0.136069	0.276944
G3P	C00118	Luminal	M0	3	956.585	NA	1684.44	0.461598	0.00100854	0.0021849	0.461598	0.460885	0	0.462311	0.276944
G3P	C00118	Basal	M1	3	NA	41.7425	167.429	0.00554095	0.00504037	0.909658	0.00554095	0	0.00197687	0.00910503	0.252509
G3P	C00118	Luminal	M1	3	NA	NA	NA	NA	NA	NA	NA	0	0	0	0.252509
G3P	C00118	Basal	M2	3	6054.77	6700.33	6105.12	0.323871	0.00746993	0.0230645	0.323871	0.322289	0.317319	0.332006	0.552342
G3P	C00118	Luminal	M2	3	198.827	1228.85	741.179	0.253534	0.187876	0.741026	0.253534	0.0957951	0.461384	0.203424	0.552342
G3P	C00118	Basal	M3	3	1.87065e+06	2.10269e+06	1.83009e+06	99.5587	0.0313456	0.000314846	99.5587	99.5727	99.5806	99.5228	0.123906
G3P	C00118	Luminal	M3	3	206399	265111	361926	99.4387	0.102252	0.0010283	99.4387	99.4433	99.5386	99.3343	0.123906
G6P	C00092	Basal	M0	6	NA	NA	NA	NA	NA	NA	NA	0	0	0	NA
G6P	C00092	Luminal	M0	6	NA	NA	NA	NA	NA	NA	NA	0	0	0	NA
G6P	C00092	Basal	M1	6	NA	NA	NA	NA	NA	NA	NA	0	0	0	NA
G6P	C00092	Luminal	M1	6	NA	NA	NA	NA	NA	NA	NA	0	0	0	NA
G6P	C00092	Basal	M2	6	NA	NA	NA	NA	NA	NA	NA	0	0	0	NA
G6P	C00092	Luminal	M2	6	NA	NA	NA	NA	NA	NA	NA	0	0	0	NA
G6P	C00092	Basal	M3	6	NA	NA	NA	NA	NA	NA	NA	0	0	0	0.373901
G6P	C00092	Luminal	M3	6	89.3362	NA	NA	0.657798	NA	NA	0.657798	0.657798	0	0	0.373901
G6P	C00092	Basal	M4	6	239.095	383.649	205.31	0.829584	0.227894	0.274709	0.829584	0.832615	1.05595	0.600189	0.00421047	**
G6P	C00092	Luminal	M4	6	728.865	1514.91	991.092	7.02605	1.8146	0.258267	7.02605	5.36676	8.96377	6.74761	0.00421047	**
G6P	C00092	Basal	M5	6	539.091	665.576	915.118	2.12814	0.474302	0.222872	2.12814	1.87731	1.83192	2.67519	0.00147791	**
G6P	C00092	Luminal	M5	6	NA	NA	NA	NA	NA	NA	NA	0	0	0	0.00147791	**
G6P	C00092	Basal	M6	6	27938	35282.9	33087.2	97.0423	0.289127	0.00297939	97.0423	97.2901	97.1121	96.7246	0.00887355	**
G6P	C00092	Luminal	M6	6	12762.9	15385.4	13697	92.7547	1.53151	0.0165114	92.7547	93.9754	91.0362	93.2524	0.00887355	**
iCit	C00311	Basal	M0	6	47175.9	53503.8	47164.5	81.2171	10.2767	0.126534	81.2171	76.8384	73.8549	92.9579	0.163539
iCit	C00311	Luminal	M0	6	104287	161433	140741	91.3709	0.938336	0.0102695	91.3709	92.0182	91.7997	90.2948	0.163539
iCit	C00311	Basal	M1	6	NA	NA	NA	NA	NA	NA	NA	0	0	0	NA
iCit	C00311	Luminal	M1	6	NA	NA	NA	NA	NA	NA	NA	0	0	0	NA
iCit	C00311	Basal	M2	6	12185	16262.2	NA	21.1471	1.83941	0.0869818	21.1471	19.8464	22.4478	0	0.222227
iCit	C00311	Luminal	M2	6	3573.5	7319.91	6595.95	3.84912	0.60376	0.156857	3.84912	3.1531	4.1625	4.23175	0.222227
iCit	C00311	Basal	M3	6	1072.69	1654.6	2115.03	2.73323	1.2717	0.465271	2.73323	1.74716	2.28396	4.16858	0.0798204
iCit	C00311	Luminal	M3	6	5295.02	7095.99	7814.86	4.57368	0.496665	0.108592	4.57368	4.67209	4.03517	5.01376	0.0798204
iCit	C00311	Basal	M4	6	936.321	923.687	1203.59	1.72409	0.575028	0.333526	1.72409	1.52505	1.27503	2.37219	0.0132801	*
iCit	C00311	Luminal	M4	6	177.405	4.57813	716.421	0.206257	0.232536	1.12741	0.206257	0.156534	0.00260338	0.459633	0.0132801	*
iCit	C00311	Basal	M5	6	26.3709	100.268	254.339	0.227548	0.24182	1.06272	0.227548	0.0429519	0.138406	0.501284	0.178472
iCit	C00311	Luminal	M5	6	NA	NA	NA	NA	NA	NA	NA	0	0	0	0.178472
iCit	C00311	Basal	M6	6	NA	NA	NA	NA	NA	NA	NA	0	0	0	0.0926405
iCit	C00311	Luminal	M6	6	0.0363501	0.0201358	0.109626	3.79522e-05	2.9878e-05	0.787254	3.79522e-05	3.20737e-05	1.14503e-05	7.03325e-05	0.0926405
IMP	C00130	Basal	M0	10	NA	NA	NA	NA	NA	NA	NA	0	0	0	NA
IMP	C00130	Luminal	M0	10	NA	NA	NA	NA	NA	NA	NA	0	0	0	NA
IMP	C00130	Basal	M1	10	NA	NA	NA	NA	NA	NA	NA	0	0	0	NA
IMP	C00130	Luminal	M1	10	NA	NA	NA	NA	NA	NA	NA	0	0	0	NA
IMP	C00130	Basal	M2	10	NA	NA	NA	NA	NA	NA	NA	0	0	0	NA
IMP	C00130	Luminal	M2	10	NA	NA	NA	NA	NA	NA	NA	0	0	0	NA
IMP	C00130	Basal	M3	10	NA	NA	NA	NA	NA	NA	NA	0	0	0	NA
IMP	C00130	Luminal	M3	10	NA	NA	NA	NA	NA	NA	NA	0	0	0	NA
IMP	C00130	Basal	M4	10	73.0288	82.9989	73.3708	0.684937	0.0303299	0.0442814	0.684937	0.660529	0.718891	0.67539	2.55213e-06	***
IMP	C00130	Luminal	M4	10	NA	NA	NA	NA	NA	NA	NA	0	0	0	2.55213e-06	***
IMP	C00130	Basal	M5	10	10289.1	10508.6	9783.4	91.3799	1.53447	0.0167922	91.3799	93.0625	91.0194	90.0578	0.000660382	***
IMP	C00130	Luminal	M5	10	1235.48	979.573	232.241	99.8772	1.00486e-14	1.0061e-16	99.8772	99.8772	99.8772	99.8772	0.000660382	***
IMP	C00130	Basal	M6	10	693.191	952.853	1005.69	7.92679	1.52037	0.191802	7.92679	6.26976	8.25309	9.25752	0.000832962	***
IMP	C00130	Luminal	M6	10	NA	NA	NA	NA	NA	NA	NA	0	0	0	0.000832962	***
IMP	C00130	Basal	M10	10	NA	NA	NA	NA	NA	NA	NA	0	0	0	1.08611e-62	***
IMP	C00130	Luminal	M10	10	1.51949	1.20476	0.285628	0.122837	3.53816e-17	2.88037e-16	0.122837	0.122837	0.122837	0.122837	1.08611e-62	***
IMP	C00130	Basal	M7	10	0.792249	0.989854	1.00906	0.0083426	0.00108008	0.129466	0.0083426	0.00716571	0.00857358	0.00928851	0.000180521	***
IMP	C00130	Luminal	M7	10	NA	NA	NA	NA	NA	NA	NA	0	0	0	0.000180521	***
IMP	C00130	Basal	M8	10	NA	NA	NA	NA	NA	NA	NA	0	0	0	1.79353e-59	***
IMP	C00130	Luminal	M8	10	9.34398e-05	7.40855e-05	1.75644e-05	7.55375e-06	1.73797e-20	2.3008e-15	7.55375e-06	7.55375e-06	7.55375e-06	7.55375e-06	1.79353e-59	***
IMP	C00130	Basal	M9	10	1.73905e-05	2.14656e-05	2.17781e-05	1.81229e-07	2.19681e-08	0.121217	1.81229e-07	1.57293e-07	1.85924e-07	2.00471e-07	0.000139352	***
IMP	C00130	Luminal	M9	10	NA	NA	NA	NA	NA	NA	NA	0	0	0	0.000139352	***
Lac	C00186	Basal	M0	3	2.25732e+06	5.56027e+06	3.09057e+06	78.8662	6.0949	0.0772815	78.8662	74.2733	85.7807	76.5445	0.0263092	*
Lac	C00186	Luminal	M0	3	8.13409e+06	6.74003e+06	9.00596e+06	91.306	1.4485	0.0158643	91.306	92.8513	91.0875	89.9791	0.0263092	*
Lac	C00186	Basal	M1	3	NA	3060.6	1518.91	0.0424181	0.00678686	0.159999	0.0424181	0	0.0472171	0.0376191	0.340537
Lac	C00186	Luminal	M1	3	NA	8801.46	9159.56	0.10523	0.0193979	0.184338	0.10523	0	0.118946	0.0915137	0.340537
Lac	C00186	Basal	M2	3	29015.3	26110.7	33467.4	0.728804	0.289233	0.39686	0.728804	0.954701	0.402821	0.828889	0.142638
Lac	C00186	Luminal	M2	3	31846.5	31394.3	47097	0.419451	0.053672	0.127958	0.419451	0.36353	0.424275	0.470549	0.142638
Lac	C00186	Basal	M3	3	752871	892517	912058	20.3767	5.82543	0.285886	20.3767	24.772	13.7692	22.589	0.0243081	*
Lac	C00186	Luminal	M3	3	594402	619286	946726	8.20441	1.34443	0.163867	8.20441	6.78515	8.36928	9.4588	0.0243081	*
Mal	C00149	Basal	M0	4	2.06377e+06	2.27749e+06	2.09232e+06	79.4726	0.477204	0.00600463	79.4726	79.6063	78.9428	79.8686	2.44952e-05	***
Mal	C00149	Luminal	M0	4	1.32375e+06	1.62047e+06	1.54048e+06	91.5031	0.809653	0.00884836	91.5031	91.8964	92.0409	90.5719	2.44952e-05	***
Mal	C00149	Basal	M1	4	87641.5	101070	84628.1	3.37145	0.136647	0.0405305	3.37145	3.38061	3.50328	3.23045	0.0002359	***
Mal	C00149	Luminal	M1	4	20128.4	27010	30701.4	1.57885	0.207516	0.131435	1.57885	1.39734	1.53414	1.80508	0.0002359	***
Mal	C00149	Basal	M2	4	314743	357342	313762	12.168	0.205953	0.0169258	12.168	12.1406	12.3862	11.977	1.87207e-06	***
Mal	C00149	Luminal	M2	4	39364.7	45563	54487.9	2.84143	0.321898	0.113287	2.84143	2.73275	2.58794	3.2036	1.87207e-06	***
Mal	C00149	Basal	M3	4	105758	124355	109078	4.18453	0.116881	0.0279317	4.18453	4.07943	4.3104	4.16375	0.000734583	***
Mal	C00149	Luminal	M3	4	40894	47434	52918.2	2.88147	0.211787	0.0734995	2.88147	2.83891	2.6942	3.11131	0.000734583	***
Mal	C00149	Basal	M4	4	20558.1	24734.2	19913.3	0.803489	0.0494432	0.0615356	0.803489	0.79299	0.857338	0.760138	0.00347201	**
Mal	C00149	Luminal	M4	4	16343.2	20119.7	22248.4	1.19515	0.0978975	0.0819125	1.19515	1.13457	1.14278	1.30809	0.00347201	**
PEP	C00074	Basal	M0	3	236.498	371.356	278.736	1.54512	0.244136	0.158005	1.54512	1.40824	1.82698	1.40013	0.000393437	***
PEP	C00074	Luminal	M0	3	NA	NA	NA	NA	NA	NA	NA	0	0	0	0.000393437	***
PEP	C00074	Basal	M1	3	NA	NA	NA	NA	NA	NA	NA	0	0	0	NA
PEP	C00074	Luminal	M1	3	NA	NA	NA	NA	NA	NA	NA	0	0	0	NA
PEP	C00074	Basal	M2	3	113.695	676.605	749.854	2.59078	1.67178	0.645281	2.59078	0.677001	3.32874	3.76661	0.0549892
PEP	C00074	Luminal	M2	3	NA	NA	NA	NA	NA	NA	NA	0	0	0	0.0549892
PEP	C00074	Basal	M3	3	16443.7	19278.2	18879.3	95.8641	1.77593	0.0185255	95.8641	97.9148	94.8443	94.8333	0.0156854	*
PEP	C00074	Luminal	M3	3	2177.6	3331.5	3181.42	100	0	0	100	100	100	100	0.0156854	*
Pyr	C00022	Basal	M0	3	39074.2	41928	37090.1	71.4085	4.73925	0.0663682	71.4085	76.5542	70.4485	67.2227	0.0487219	*
Pyr	C00022	Luminal	M0	3	123795	116609	151611	82.0561	4.56789	0.0556679	82.0561	82.4313	77.3122	86.4248	0.0487219	*
Pyr	C00022	Basal	M1	3	720.369	809.875	1057.54	1.56294	0.307405	0.196684	1.56294	1.41135	1.36077	1.9167	0.378726
Pyr	C00022	Luminal	M1	3	2570.07	3105.7	2789.31	1.78681	0.243472	0.13626	1.78681	1.71133	2.05909	1.59002	0.378726
Pyr	C00022	Basal	M2	3	471.763	732.81	651.919	1.11237	0.16478	0.148134	1.11237	0.92428	1.23129	1.18155	0.094986
Pyr	C00022	Luminal	M2	3	890.787	1363.17	NA	0.748466	0.219654	0.293472	0.748466	0.593148	0.903785	0	0.094986
Pyr	C00022	Basal	M3	3	10774.9	16045.1	16375.4	25.9162	4.37868	0.168955	25.9162	21.1101	26.9594	29.679	0.0385799	*
Pyr	C00022	Luminal	M3	3	22923.7	29751	21025.1	15.6581	3.8849	0.248108	15.6581	15.2642	19.725	11.9852	0.0385799	*
R5P	C00117	Basal	M0	5	NA	43.1171	43.6508	7.5168	2.1193	0.281941	7.5168	0	6.01823	9.01537	0.192215
R5P	C00117	Luminal	M0	5	NA	141.251	97.2488	75.5739	34.37	0.454787	75.5739	0	51.2706	99.8772	0.192215
R5P	C00117	Basal	M1	5	NA	NA	NA	NA	NA	NA	NA	0	0	0	NA
R5P	C00117	Luminal	M1	5	NA	NA	NA	NA	NA	NA	NA	0	0	0	NA
R5P	C00117	Basal	M2	5	NA	0.0530289	0.0536853	0.00924477	0.00260648	0.281941	0.00924477	0	0.00740171	0.0110878	0.192215
R5P	C00117	Luminal	M2	5	NA	0.173721	0.119604	0.0929469	0.042271	0.454787	0.0929469	0	0.0630567	0.122837	0.192215
R5P	C00117	Basal	M3	5	NA	NA	NA	NA	NA	NA	NA	0	0	0	NA
R5P	C00117	Luminal	M3	5	NA	NA	NA	NA	NA	NA	NA	0	0	0	NA
R5P	C00117	Basal	M4	5	NA	3.26096e-06	3.30132e-06	5.68499e-07	1.60283e-07	0.281941	5.68499e-07	0	4.55161e-07	6.81836e-07	0.192215
R5P	C00117	Luminal	M4	5	NA	1.06828e-05	7.35496e-06	5.71568e-06	2.59942e-06	0.454787	5.71568e-06	0	3.87761e-06	7.55375e-06	0.192215
R5P	C00117	Basal	M5	5	291.875	673.271	440.477	94.9826	4.59692	0.0483975	94.9826	100	93.9744	90.9735	0.192215
R5P	C00117	Luminal	M5	5	167.65	134.076	NA	74.3332	36.2984	0.48832	74.3332	100	48.6663	0	0.192215
S7P	C05382	Basal	M0	7	NA	NA	NA	NA	NA	NA	NA	0	0	0	NA
S7P	C05382	Luminal	M0	7	NA	NA	NA	NA	NA	NA	NA	0	0	0	NA
S7P	C05382	Basal	M1	7	51.942	313.488	162.853	8.95764	5.08919	0.56814	8.95764	3.58455	13.7051	9.58329	0.038079	*
S7P	C05382	Luminal	M1	7	NA	NA	NA	NA	NA	NA	NA	0	0	0	0.038079	*
S7P	C05382	Basal	M2	7	NA	NA	NA	NA	NA	NA	NA	0	0	0	NA
S7P	C05382	Luminal	M2	7	NA	NA	NA	NA	NA	NA	NA	0	0	0	NA
S7P	C05382	Basal	M3	7	0.0958238	0.57833	0.300435	0.0165252	0.00938864	0.56814	0.0165252	0.00661285	0.0252834	0.0176795	0.038079	*
S7P	C05382	Luminal	M3	7	NA	NA	NA	NA	NA	NA	NA	0	0	0	0.038079	*
S7P	C05382	Basal	M4	7	NA	NA	NA	NA	NA	NA	NA	0	0	0	NA
S7P	C05382	Luminal	M4	7	NA	NA	NA	NA	NA	NA	NA	0	0	0	NA
S7P	C05382	Basal	M5	7	1.17852e-05	7.11277e-05	3.69499e-05	2.03241e-06	1.15469e-06	0.56814	2.03241e-06	8.13302e-07	3.10956e-06	2.17436e-06	0.038079	*
S7P	C05382	Luminal	M5	7	NA	NA	NA	NA	NA	NA	NA	0	0	0	0.038079	*
S7P	C05382	Basal	M6	7	NA	NA	NA	NA	NA	NA	NA	0	0	0	NA
S7P	C05382	Luminal	M6	7	NA	NA	NA	NA	NA	NA	NA	0	0	0	NA
S7P	C05382	Basal	M7	7	1397.02	1973.32	1536.19	91.0258	5.09858	0.0560124	91.0258	96.4088	86.2696	90.399	6.51665e-06	***
S7P	C05382	Luminal	M7	7	NA	NA	NA	NA	NA	NA	NA	0	0	0	6.51665e-06	***
Succ	C00042	Basal	M0	4	570930	785897	634091	95.2521	0.398032	0.00417872	95.2521	95.1152	95.7005	94.9406	0.000336642	***
Succ	C00042	Luminal	M0	4	1.51588e+06	1.65124e+06	1.8465e+06	98.6452	0.326949	0.00331439	98.6452	98.9799	98.629	98.3266	0.000336642	***
Succ	C00042	Basal	M1	4	2749.73	4861.75	6008.26	0.649907	0.226371	0.348313	0.649907	0.458096	0.592026	0.8996	0.175683
Succ	C00042	Luminal	M1	4	3063.38	6641.37	10204	0.380027	0.172276	0.453326	0.380027	0.200025	0.39669	0.543367	0.175683
Succ	C00042	Basal	M2	4	20526.3	24179.6	21643.4	3.20154	0.239995	0.0749622	3.20154	3.41961	2.94441	3.2406	9.57098e-05	***
Succ	C00042	Luminal	M2	4	9584.6	12359.6	16435.8	0.746428	0.12489	0.167318	0.746428	0.625831	0.738243	0.875209	9.57098e-05	***
Succ	C00042	Basal	M3	4	4991.1	5716.55	4889.43	0.753233	0.0701268	0.093101	0.753233	0.831501	0.696118	0.732081	0.000120214	***
Succ	C00042	Luminal	M3	4	1891.35	2551.93	2678.46	0.139518	0.0147141	0.105464	0.139518	0.123497	0.152427	0.142629	0.000120214	***
Succ	C00042	Basal	M4	4	1054.13	549.56	1249.68	0.143216	0.0663224	0.463095	0.143216	0.175615	0.0669212	0.187111	0.247659
Succ	C00042	Luminal	M4	4	1083.52	1399.53	2106.97	0.0888466	0.0212172	0.238807	0.0888466	0.0707489	0.0835944	0.112197	0.247659
UMP	C00105	Basal	M0	9	38422	43844.1	38594.1	11.7235	0.255265	0.0217738	11.7235	12.0183	11.5766	11.5756	2.12046e-07	***
UMP	C00105	Luminal	M0	9	58603.9	60288.5	69732.1	70.9204	1.3829	0.0194993	70.9204	72.1984	69.4523	71.1104	2.12046e-07	***
UMP	C00105	Basal	M1	9	NA	NA	NA	NA	NA	NA	NA	0	0	0	NA
UMP	C00105	Luminal	M1	9	NA	NA	NA	NA	NA	NA	NA	0	0	0	NA
UMP	C00105	Basal	M2	9	2276.95	3173.66	2751.22	0.791793	0.0692069	0.0874053	0.791793	0.712222	0.837975	0.825181	0.000176427	***
UMP	C00105	Luminal	M2	9	58.7597	6.09103	128.339	0.0700944	0.0619614	0.883971	0.0700944	0.0723904	0.00701686	0.130876	0.000176427	***
UMP	C00105	Basal	M3	9	223.718	399.197	NA	0.0876912	0.02505	0.285661	0.0876912	0.0699782	0.105404	0	0.140817
UMP	C00105	Luminal	M3	9	1.07639	3.21723	NA	0.00251616	0.00168303	0.668886	0.00251616	0.00132608	0.00370624	0	0.140817
UMP	C00105	Basal	M4	9	9907.89	12657.1	11329	3.2797	0.15884	0.0484313	3.2797	3.09915	3.342	3.39794	3.64881e-06	***
UMP	C00105	Luminal	M4	9	NA	NA	NA	NA	NA	NA	NA	0	0	0	3.64881e-06	***
UMP	C00105	Basal	M5	9	209021	247938	220680	65.6786	0.444118	0.006762	65.6786	65.3809	65.4657	66.189	1.19129e-06	***
UMP	C00105	Luminal	M5	9	16884.3	20543.2	22642.5	22.5189	1.51543	0.0672956	22.5189	20.8009	23.6658	23.0901	1.19129e-06	***
UMP	C00105	Basal	M6	9	20972	23002.7	19553.3	6.1661	0.356753	0.0578572	6.1661	6.55998	6.07365	5.86467	4.85321e-05	***
UMP	C00105	Luminal	M6	9	1152.41	1146.98	856.637	1.20488	0.291109	0.241609	1.20488	1.41974	1.32132	0.873569	4.85321e-05	***
UMP	C00105	Basal	M7	9	20359	24633.4	22091.3	6.49944	0.128903	0.0198329	6.49944	6.36821	6.50421	6.62589	0.000351466	***
UMP	C00105	Luminal	M7	9	2728	3143.4	2627.1	3.22035	0.486538	0.151083	3.22035	3.36082	3.62119	2.67902	0.000351466	***
UMP	C00105	Basal	M8	9	6213.2	8011.63	5388.22	1.89166	0.253647	0.134087	1.89166	1.94347	2.1154	1.6161	0.0195737	*
UMP	C00105	Luminal	M8	9	981.956	742.331	1292.93	1.1278	0.242286	0.214832	1.1278	1.20974	0.855165	1.31849	0.0195737	*
UMP	C00105	Basal	M9	9	12301.3	15069.8	13021.4	3.91079	0.0657871	0.0168219	3.91079	3.84779	3.97905	3.90554	4.62105e-06	***
UMP	C00105	Luminal	M9	9	760.254	931.867	782.077	0.935886	0.137988	0.147441	0.935886	0.936612	1.07351	0.797536	4.62105e-06	***
Vit-C	C00072	Basal	M0	6	42759.3	39922.9	47212.2	100	0	0	100	100	100	100	0.0894318
Vit-C	C00072	Luminal	M0	6	129941	227357	179568	100	1.00486e-14	1.00486e-16	100	100	100	100	0.0894318
Primary basal-derived mouse prostate organoids day 3, 5, 7 metabolic profiling (Extended Data Figures 3c-d)
Name	KEGG.ID	Condition	Av	Std	CV	Exp1	Exp2	Exp3	ANOVA	Sig	Norm_Av	Norm_Std
13BPG	C00236	Day 1-3	0	0	NA	0	0	0	2.74612e-05	***	NA	NA
13BPG	C00236	Day 3-5	437.294	17.7922	0.040687	424.713	449.875	NA	2.74612e-05	***	Inf	Inf
13BPG	C00236	Day 5-7	0	0	NA	0	0	0	2.74612e-05	***	NA	NA
2-AB	C02356	Day 1-3	66013.1	8796.88	0.13326	72351.3	55969.7	69718.2	2.64845e-09	***	1	0.13326
2-AB	C02356	Day 3-5	43365.8	4020.72	0.0927164	38726.5	45840	45531	2.64845e-09	***	0.656928	0.060908
2-AB	C02356	Day 5-7	17412.1	1135.21	0.0651965	16993	18697.3	16546	2.64845e-09	***	0.263768	0.0171967
2-HG	C02630	Day 1-3	207140	32062.4	0.154786	242920	197485	181014	1.004e-09	***	1	0.154786
2-HG	C02630	Day 3-5	91303.4	4262.05	0.0466801	93674.2	93852.8	86383.1	1.004e-09	***	0.440782	0.0205758
2-HG	C02630	Day 5-7	58812	3270.93	0.0556167	57459.6	56434	62542.2	1.004e-09	***	0.283924	0.0157909
2-KB	C00109	Day 1-3	0	0	NA	0	0	0	1.07848e-05	***	NA	NA
2-KB	C00109	Day 3-5	0	0	NA	0	0	0	1.07848e-05	***	NA	NA
2-KB	C00109	Day 5-7	0	0	NA	0	0	0	1.07848e-05	***	NA	NA
2-Oxoadipate	C00322	Day 1-3	19170.3	11262.4	0.587491	28288.1	6580.8	22642.1	0.000107483	***	1	0.587491
2-Oxoadipate	C00322	Day 3-5	3590.47	2456.87	0.684275	6167.28	1274.32	3329.81	0.000107483	***	0.187293	0.12816
2-Oxoadipate	C00322	Day 5-7	1517.69	1606.24	1.05834	3348.88	347.046	857.143	0.000107483	***	0.0791687	0.0837876
2-Oxosuccinamate	C02362	Day 1-3	483.82	40.7243	0.0841723	519.405	439.405	492.651	0.0199156	*	1	0.0841723
2-Oxosuccinamate	C02362	Day 3-5	374.817	68.5884	0.182992	319.677	451.622	353.153	0.0199156	*	0.774704	0.141764
2-Oxosuccinamate	C02362	Day 5-7	0	0	NA	0	0	0	0.0199156	*	0	0
3PG	C00197	Day 1-3	11325.9	834.927	0.0737185	12025.6	11550.3	10401.7	5.167e-06	***	1	0.0737185
3PG	C00197	Day 3-5	13930.8	1843.24	0.132314	12141	13828.2	15823.2	5.167e-06	***	1.23	0.162746
3PG	C00197	Day 5-7	11126.6	363.003	0.0326249	11139.2	11483.1	10757.4	5.167e-06	***	0.982401	0.0320508
4-OH-PheLac	C03672	Day 1-3	1.11617e+06	80159.6	0.0718164	1.2084e+06	1.07685e+06	1.06327e+06	1.12771e-07	***	1	0.0718164
4-OH-PheLac	C03672	Day 3-5	541132	55779.1	0.103079	554301	589148	479946	1.12771e-07	***	0.48481	0.0499735
4-OH-PheLac	C03672	Day 5-7	330921	48606.5	0.146883	308559	297519	386684	1.12771e-07	***	0.296478	0.0435475
5-Oxoproline	C01879	Day 1-3	2.34293e+07	2.39128e+06	0.102064	2.41868e+07	2.0751e+07	2.53501e+07	2.15986e-13	***	1	0.102064
5-Oxoproline	C01879	Day 3-5	1.78944e+07	1.52799e+06	0.0853894	1.856e+07	1.89767e+07	1.61465e+07	2.15986e-13	***	0.763763	0.0652172
5-Oxoproline	C01879	Day 5-7	3.33002e+06	125464	0.0376767	3.19025e+06	3.43291e+06	3.36691e+06	2.15986e-13	***	0.142131	0.00535501
5M-adenosine	C00170	Day 1-3	318034	47007.9	0.147808	337969	264343	351789	1.8474e-06	***	1	0.147808
5M-adenosine	C00170	Day 3-5	213046	11416.6	0.0535873	201406	224225	213508	1.8474e-06	***	0.669886	0.0358974
5M-adenosine	C00170	Day 5-7	142113	17316.4	0.12185	126934	138430	160974	1.8474e-06	***	0.446847	0.0544482
A	C00212	Day 1-3	10245	8912.82	0.869967	2586.12	8120.95	20028	2.28964e-07	***	1	0.869967
A	C00212	Day 3-5	22712	18123.6	0.797974	26101.3	3133.07	38901.8	2.28964e-07	***	2.21689	1.76902
A	C00212	Day 5-7	6032.04	5945.72	0.98569	5603.36	12180.5	312.264	2.28964e-07	***	0.588778	0.580353
a-KG	C00026	Day 1-3	88939.5	14182.8	0.159466	84323.8	77639.5	104855	2.19901e-08	***	1	0.159466
a-KG	C00026	Day 3-5	113713	6472.42	0.0569191	112895	120555	107688	2.19901e-08	***	1.27854	0.0727733
a-KG	C00026	Day 5-7	143136	9367.21	0.0654428	136817	138692	153898	2.19901e-08	***	1.60936	0.105321
Ac-carnitine	C02571	Day 1-3	3.41778e+06	168206	0.0492149	3.47348e+06	3.22879e+06	3.55107e+06	9.60214e-15	***	1	0.0492149
Ac-carnitine	C02571	Day 3-5	4.27912e+06	435408	0.101752	3.85563e+06	4.2562e+06	4.72554e+06	9.60214e-15	***	1.25202	0.127395
Ac-carnitine	C02571	Day 5-7	1.02298e+07	109670	0.0107206	1.03334e+07	1.02411e+07	1.01149e+07	9.60214e-15	***	2.9931	0.032088
Ac-choline	C01996	Day 1-3	160097	14729.1	0.0920012	166763	143213	170315	5.52757e-12	***	1	0.0920012
Ac-choline	C01996	Day 3-5	159456	13206.7	0.0828234	146490	172891	158988	5.52757e-12	***	0.996	0.0824921
Ac-choline	C01996	Day 5-7	100525	7394.85	0.0735623	94758.4	108862	97954.5	5.52757e-12	***	0.627901	0.0461899
Acetyl-CoA	C00024	Day 1-3	10372.4	546.665	0.0527038	9745.85	10752.1	10619.3	6.79063e-07	***	1	0.0527038
Acetyl-CoA	C00024	Day 3-5	10255.6	1488.01	0.145092	8946.98	9945.69	11874.2	6.79063e-07	***	0.98874	0.143459
Acetyl-CoA	C00024	Day 5-7	6379.91	673.569	0.105577	5963.76	6018.94	7157.03	6.79063e-07	***	0.615085	0.0649385
Aconitate	C00417	Day 1-3	134728	10919.6	0.0810495	130641	126441	147101	4.63387e-12	***	1	0.0810495
Aconitate	C00417	Day 3-5	109822	3277.77	0.0298461	109951	113034	106482	4.63387e-12	***	0.815141	0.0243288
Aconitate	C00417	Day 5-7	121897	12641.5	0.103706	111816	136080	117794	4.63387e-12	***	0.904763	0.0938295
Adenine	C00147	Day 1-3	2320.71	1244.1	0.536087	3200.43	NA	1441	0.0199985	*	1	0.536087
Adenine	C00147	Day 3-5	1110.41	NA	NA	NA	1110.41	NA	0.0199985	*	0.478478	NA
Adenine	C00147	Day 5-7	429.727	146.093	0.339966	329.578	362.24	597.363	0.0199985	*	0.18517	0.0629515
ADP	C00008	Day 1-3	114170	1249.5	0.0109442	115410	114188	112911	1.23458e-08	***	1	0.0109442
ADP	C00008	Day 3-5	85431.3	11931	0.139656	72199.3	88725.2	95369.4	1.23458e-08	***	0.748283	0.104503
ADP	C00008	Day 5-7	184078	30121.3	0.163634	157065	178609	216559	1.23458e-08	***	1.61231	0.263829
ADP/ATP	NA	Day 1-3	0.567064	0.0182528	0.0321883	0.546014	0.576674	0.578503	4.61322e-07	***	1	0.0321883
ADP/ATP	NA	Day 3-5	0.41135	0.0162742	0.0395631	0.394729	0.412066	0.427253	4.61322e-07	***	0.725403	0.0286991
ADP/ATP	NA	Day 5-7	0.671113	0.0938858	0.139896	0.595085	0.642199	0.776055	4.61322e-07	***	1.18349	0.165565
Ala	C00041	Day 1-3	4.95126e+07	3.7284e+06	0.0753021	5.04127e+07	4.54165e+07	5.27085e+07	1.22439e-12	***	1	0.0753021
Ala	C00041	Day 3-5	3.1141e+07	1.62583e+06	0.0522087	2.97459e+07	3.07505e+07	3.29265e+07	1.22439e-12	***	0.62895	0.0328367
Ala	C00041	Day 5-7	1.38795e+07	2.03064e+06	0.146306	1.26982e+07	1.62242e+07	1.2716e+07	1.22439e-12	***	0.280322	0.0410127
AMP	C00020	Day 1-3	5040.78	2340.14	0.464242	6011.21	6739.59	2371.54	1.1086e-06	***	1	0.464242
AMP	C00020	Day 3-5	10205.6	4781.43	0.468508	4790.52	13845.6	11980.8	1.1086e-06	***	2.02462	0.94855
AMP	C00020	Day 5-7	45885.7	14453.2	0.314982	31661.3	45438.6	60557.2	1.1086e-06	***	9.1029	2.86724
AMP/ATP	NA	Day 1-3	0.0248755	0.0113699	0.457071	0.0284394	0.0340365	0.0121506	0.000182113	***	1	0.457071
AMP/ATP	NA	Day 3-5	0.048056	0.0196675	0.409263	0.0261908	0.0643032	0.0536739	0.000182113	***	1.93186	0.790637
AMP/ATP	NA	Day 5-7	0.166782	0.0486166	0.291497	0.119957	0.163378	0.217012	0.000182113	***	6.70467	1.95439
Arg	C00062	Day 1-3	8.46537e+07	9.63645e+06	0.113834	8.31889e+07	7.58334e+07	9.49386e+07	8.72567e-15	***	1	0.113834
Arg	C00062	Day 3-5	5.04293e+07	2.13126e+06	0.0422623	4.89155e+07	5.28666e+07	4.95059e+07	8.72567e-15	***	0.595714	0.0251762
Arg	C00062	Day 5-7	2.11059e+06	403990	0.191411	2.19997e+06	2.4624e+06	1.66939e+06	8.72567e-15	***	0.024932	0.00477227
Arg-Succ	C03406	Day 1-3	3111.59	1506.75	0.484236	2487.8	2016.92	4830.06	1.73271e-08	***	1	0.484236
Arg-Succ	C03406	Day 3-5	10239.3	1784.76	0.174305	8438.19	12007.3	10272.5	1.73271e-08	***	3.2907	0.573585
Arg-Succ	C03406	Day 5-7	1309.3	81.2683	0.0620699	1273.71	1402.3	1251.91	1.73271e-08	***	0.420782	0.0261179
Asn	C00152	Day 1-3	1.47528e+06	153890	0.104312	1.47653e+06	1.32077e+06	1.62854e+06	9.92619e-16	***	1	0.104312
Asn	C00152	Day 3-5	618524	31702.7	0.0512554	607910	654172	593490	9.92619e-16	***	0.419258	0.0214892
Asn	C00152	Day 5-7	409772	53197	0.129821	367718	469574	392024	9.92619e-16	***	0.277758	0.0360589
Asp	C00049	Day 1-3	1.42994e+06	51284.4	0.0358646	1.48769e+06	1.3897e+06	1.41245e+06	5.59241e-10	***	1	0.0358646
Asp	C00049	Day 3-5	1.46046e+06	32740.7	0.0224182	1.4274e+06	1.49287e+06	1.46109e+06	5.59241e-10	***	1.02134	0.0228966
Asp	C00049	Day 5-7	420893	19338.5	0.0459464	398586	432926	431167	5.59241e-10	***	0.294343	0.013524
ATP	C00002	Day 1-3	201519	8646.61	0.0429071	211369	198011	195178	7.31019e-07	***	1	0.0429071
ATP	C00002	Day 3-5	207147	21359.2	0.103111	182909	215318	223215	7.31019e-07	***	1.02793	0.105991
ATP	C00002	Day 5-7	273703	8469.62	0.0309446	263938	278120	279051	7.31019e-07	***	1.3582	0.0420289
C	D07769	Day 1-3	21396.8	3781.9	0.176751	18404.8	20138.1	25647.6	1.52277e-10	***	1	0.176751
C	D07769	Day 3-5	9800.4	3070.17	0.31327	6546.47	12645.9	10208.8	1.52277e-10	***	0.458031	0.143487
C	D07769	Day 5-7	62123.8	12764.5	0.205469	53525.1	76790.4	56055.9	1.52277e-10	***	2.90341	0.596561
Carnitine	C00318	Day 1-3	3.64183e+07	3.61056e+06	0.0991414	3.72771e+07	3.24558e+07	3.9522e+07	6.96847e-13	***	1	0.0991414
Carnitine	C00318	Day 3-5	2.35756e+07	1.39882e+06	0.0593336	2.28005e+07	2.51903e+07	2.27358e+07	6.96847e-13	***	0.647355	0.0384099
Carnitine	C00318	Day 5-7	1.50142e+07	827660	0.055125	1.41026e+07	1.52215e+07	1.57186e+07	6.96847e-13	***	0.412272	0.0227265
CDP	C00112	Day 1-3	8964.13	1604.73	0.179016	7595.88	8566.09	10730.4	1.92208e-08	***	1	0.179016
CDP	C00112	Day 3-5	5264.2	1903.74	0.361638	5286.16	3349.58	7156.86	1.92208e-08	***	0.587252	0.212373
CDP	C00112	Day 5-7	6265.36	1598.05	0.255062	4510.16	6649.77	7636.15	1.92208e-08	***	0.698937	0.178272
CDP-choline	C00307	Day 1-3	0	0	NA	0	0	0	2.61945e-08	***	NA	NA
CDP-choline	C00307	Day 3-5	0	0	NA	0	0	0	2.61945e-08	***	NA	NA
CDP-choline	C00307	Day 5-7	0	0	NA	0	0	0	2.61945e-08	***	NA	NA
CDP-EtA	C00570	Day 1-3	12836	1217.3	0.0948344	13689.5	11442.1	13376.5	1.98572e-10	***	1	0.0948344
CDP-EtA	C00570	Day 3-5	12920	3751.86	0.29039	9400.23	16867.3	12492.6	1.98572e-10	***	1.00655	0.292291
CDP-EtA	C00570	Day 5-7	25775.8	4157.83	0.161308	25278	21889.3	30160.1	1.98572e-10	***	2.00808	0.323919
Choline	C00114	Day 1-3	2.93058e+07	3.91686e+06	0.133655	2.88007e+07	2.5666e+07	3.34507e+07	9.17859e-16	***	1	0.133655
Choline	C00114	Day 3-5	8.30398e+06	954697	0.114969	7.29553e+06	9.19385e+06	8.42255e+06	9.17859e-16	***	0.283356	0.0325771
Choline	C00114	Day 5-7	481056	78846.6	0.163903	406368	563490	473309	9.17859e-16	***	0.016415	0.00269048
Cit	C00158	Day 1-3	4.97137e+06	467502	0.0940388	4.47458e+06	5.03685e+06	5.40268e+06	3.7724e-13	***	1	0.0940388
Cit	C00158	Day 3-5	3.31362e+06	338484	0.102149	2.99334e+06	3.66776e+06	3.27976e+06	3.7724e-13	***	0.666541	0.0680866
Cit	C00158	Day 5-7	2.83663e+06	240829	0.0848997	2.57344e+06	3.04598e+06	2.89047e+06	3.7724e-13	***	0.570593	0.0484432
Citrulline	C00327	Day 1-3	13744.1	7424.21	0.540174	10373.5	8603.18	22255.7	1.62321e-05	***	1	0.540174
Citrulline	C00327	Day 3-5	12728.1	439.967	0.0345666	13228.7	12552.4	12403.1	1.62321e-05	***	0.926075	0.0320113
Citrulline	C00327	Day 5-7	17226.8	1674.98	0.0972311	15304.8	18000.8	18374.9	1.62321e-05	***	1.2534	0.121869
CMP	C00055	Day 1-3	640.579	NA	NA	NA	640.579	NA	1.19571e-08	***	1	NA
CMP	C00055	Day 3-5	698.162	651.541	0.933224	1447.81	378.316	268.356	1.19571e-08	***	1.08989	1.01711
CMP	C00055	Day 5-7	1462.22	66.8802	0.0457387	1385.27	1506.33	1495.07	1.19571e-08	***	2.28266	0.104406
CoA	C00010	Day 1-3	1352.31	196.903	0.145605	1124.98	1469.26	1462.68	2.67506e-05	***	1	0.145605
CoA	C00010	Day 3-5	1622.36	373.684	0.230334	1347.77	1471.4	2047.91	2.67506e-05	***	1.1997	0.276331
CoA	C00010	Day 5-7	1534.12	125.1	0.0815453	1398.12	1559.95	1644.29	2.67506e-05	***	1.13445	0.0925089
Creatine	C00300	Day 1-3	1.34048e+06	112406	0.0838551	1.38808e+06	1.21211e+06	1.42126e+06	9.45991e-07	***	1	0.0838551
Creatine	C00300	Day 3-5	768439	75203.7	0.0978655	683467	826431	795419	9.45991e-07	***	0.573255	0.0561019
Creatine	C00300	Day 5-7	839654	124157	0.147867	736362	805200	977399	9.45991e-07	***	0.626381	0.0926212
Creatine/P-Creatine	NA	Day 1-3	34.7839	7.15726	0.205764	26.53	38.548	39.2736	5.27396e-06	***	1	0.205764
Creatine/P-Creatine	NA	Day 3-5	27.7519	0.672532	0.0242338	27.293	28.5239	27.4387	5.27396e-06	***	0.797837	0.0193346
Creatine/P-Creatine	NA	Day 5-7	52.3677	12.6275	0.241132	43.3755	46.9235	66.8041	5.27396e-06	***	1.50552	0.363028
Creatinine	C00791	Day 1-3	412401	24863.8	0.0602904	440674	393943	402585	9.90294e-07	***	1	0.0602904
Creatinine	C00791	Day 3-5	226537	26363.9	0.116378	205328	218228	256054	9.90294e-07	***	0.549312	0.0639279
Creatinine	C00791	Day 5-7	119779	7147.33	0.0596711	111586	124740	123010	9.90294e-07	***	0.290443	0.017331
CTP	C00063	Day 1-3	17067.6	1800.26	0.105478	15929.2	19143.1	16130.4	5.43982e-07	***	1	0.105478
CTP	C00063	Day 3-5	11286.3	4224.52	0.374306	8342.84	9389.21	16126.8	5.43982e-07	***	0.661271	0.247517
CTP	C00063	Day 5-7	7154.98	1215.2	0.169839	5767.49	8030.02	7667.42	5.43982e-07	***	0.419215	0.0711992
Cys	C00097	Day 1-3	801799	135068	0.168457	711631	736676	957091	5.47328e-18	***	1	0.168457
Cys	C00097	Day 3-5	122202	20013.7	0.163775	109140	145243	112223	5.47328e-18	***	0.15241	0.024961
Cys	C00097	Day 5-7	16348.2	4008.9	0.245219	12664.2	15762.8	20617.7	5.47328e-18	***	0.0203894	0.00499988
Cys Sulfinic Acid	C00606	Day 1-3	0	0	NA	0	0	0	0.000153496	***	NA	NA
Cys Sulfinic Acid	C00606	Day 3-5	0	0	NA	0	0	0	0.000153496	***	NA	NA
Cys Sulfinic Acid	C00606	Day 5-7	0	0	NA	0	0	0	0.000153496	***	NA	NA
Cystathionine	C02291	Day 1-3	11131.7	1584.29	0.142322	12454.4	11564.7	9375.92	1.20139e-06	***	1	0.142322
Cystathionine	C02291	Day 3-5	27970.6	2008.26	0.0717992	27752.9	26080	30078.8	1.20139e-06	***	2.51269	0.18041
Cystathionine	C02291	Day 5-7	12452	3030.51	0.243376	11793.8	15757.5	9804.63	1.20139e-06	***	1.11861	0.272242
Cytosine	C00380	Day 1-3	313182	38593.8	0.123231	313087	274636	351824	9.49008e-06	***	1	0.123231
Cytosine	C00380	Day 3-5	607556	41465.3	0.0682494	566246	607246	649175	9.49008e-06	***	1.93994	0.1324
Cytosine	C00380	Day 5-7	460930	62302.3	0.135167	405855	528550	448383	9.49008e-06	***	1.47176	0.198933
dA	C00559	Day 1-3	1485.23	854.289	0.575189	2089.31	NA	881.159	0.0122408	*	1	0.575189
dA	C00559	Day 3-5	0	0	NA	0	0	0	0.0122408	*	0	0
dA	C00559	Day 5-7	679.208	527.581	0.776759	1229.26	630.948	177.415	0.0122408	*	0.457307	0.355218
dC	C00881	Day 1-3	609407	123163	0.202103	596994	492921	738307	3.24579e-06	***	1	0.202103
dC	C00881	Day 3-5	1.27687e+06	77973.7	0.0610665	1.19128e+06	1.34386e+06	1.29546e+06	3.24579e-06	***	2.09526	0.12795
dC	C00881	Day 5-7	810211	52927.7	0.0653258	768377	869713	792542	3.24579e-06	***	1.32951	0.0868511
dG	C00330	Day 1-3	10461	4255.81	0.406827	11957.4	5659.08	13766.5	2.29998e-07	***	1	0.406827
dG	C00330	Day 3-5	34470.2	10177.4	0.295251	23936.7	44249.5	35224.2	2.29998e-07	***	3.29511	0.972887
dG	C00330	Day 5-7	9232.48	3543.83	0.383844	6139.91	13099.5	8458.04	2.29998e-07	***	0.882563	0.338766
DHAP	C00111	Day 1-3	0	0	NA	0	0	0	1.35421e-09	***	NA	NA
DHAP	C00111	Day 3-5	4023.36	2729.07	0.678306	883.226	5364.36	5822.51	1.35421e-09	***	Inf	Inf
DHAP	C00111	Day 5-7	13302.5	1282.6	0.0964186	12598.6	12525.9	14782.9	1.35421e-09	***	Inf	Inf
DMG	C01026	Day 1-3	279310	34291.4	0.122772	291390	240613	305926	1.35062e-08	***	1	0.122772
DMG	C01026	Day 3-5	344899	9980.07	0.0289362	333962	347222	353512	1.35062e-08	***	1.23482	0.0357312
DMG	C01026	Day 5-7	27989.8	7861	0.280852	23571.4	37065.9	23332.2	1.35062e-08	***	0.100211	0.0281444
dTMP	C00364	Day 1-3	0	0	NA	0	0	0	7.76679e-06	***	NA	NA
dTMP	C00364	Day 3-5	682.263	308.753	0.452543	335.314	784.688	926.788	7.76679e-06	***	Inf	Inf
dTMP	C00364	Day 5-7	520.099	38.2281	0.0735017	547.13	493.067	NA	7.76679e-06	***	Inf	Inf
dU	C00526	Day 1-3	57820.2	5008.22	0.0866172	57377.2	53048.2	63035.2	4.6268e-09	***	1	0.0866172
dU	C00526	Day 3-5	61810	4406.54	0.0712917	65472.1	63038.2	56919.6	4.6268e-09	***	1.069	0.0762111
dU	C00526	Day 5-7	515284	90002.9	0.174667	479972	617588	448291	4.6268e-09	***	8.91183	1.5566
F16BP	C00354	Day 1-3	556.694	NA	NA	556.694	NA	NA	0.000726298	***	1	NA
F16BP	C00354	Day 3-5	0	0	NA	0	0	0	0.000726298	***	0	0
F16BP	C00354	Day 5-7	369.281	47.3468	0.128214	NA	335.802	402.76	0.000726298	***	0.663346	0.08505
Folate	C00504	Day 1-3	400389	58436.7	0.14595	432064	332954	436150	2.32565e-11	***	1	0.14595
Folate	C00504	Day 3-5	220431	31011.5	0.140686	212817	254540	193935	2.32565e-11	***	0.550541	0.0774534
Folate	C00504	Day 5-7	86068.5	2443.89	0.0283948	83746.9	85839.9	88618.6	2.32565e-11	***	0.214962	0.0061038
Fru	C00095	Day 1-3	74833.1	10030.2	0.134035	82907.3	77987.1	63605	1.20045e-09	***	1	0.134035
Fru	C00095	Day 3-5	67435.5	5566.8	0.08255	61033.6	71137.3	70135.6	1.20045e-09	***	0.901145	0.0743895
Fru	C00095	Day 5-7	23463.8	5135.98	0.21889	21161.2	29348.1	19882	1.20045e-09	***	0.313548	0.0686325
Fum	C00122	Day 1-3	142093	10512.4	0.0739826	148446	129959	147875	1.38027e-07	***	1	0.0739826
Fum	C00122	Day 3-5	157525	3499.05	0.0222126	161538	155111	155927	1.38027e-07	***	1.10861	0.024625
Fum	C00122	Day 5-7	77824.5	4289.27	0.0551147	73759.3	77406.9	82307.3	1.38027e-07	***	0.5477	0.0301863
G	C00387	Day 1-3	0	0	NA	0	0	0	6.32338e-07	***	NA	NA
G	C00387	Day 3-5	0	0	NA	0	0	0	6.32338e-07	***	NA	NA
G	C00387	Day 5-7	0	0	NA	0	0	0	6.32338e-07	***	NA	NA
G3P	C00118	Day 1-3	0	0	NA	0	0	0	0.000152781	***	NA	NA
G3P	C00118	Day 3-5	749.994	380.847	0.5078	915.869	314.34	1019.77	0.000152781	***	Inf	Inf
G3P	C00118	Day 5-7	900.661	145.648	0.161712	1053.16	885.831	762.995	0.000152781	***	Inf	Inf
G6P-F6P	C00085	Day 1-3	71966.2	10475.3	0.145558	83776.8	68322	63799.8	9.26764e-07	***	1	0.145558
G6P-F6P	C00085	Day 3-5	35126.5	5883.04	0.167481	37267.9	28472.7	39638.9	9.26764e-07	***	0.488097	0.0817472
G6P-F6P	C00085	Day 5-7	40720.2	6216.87	0.152673	37401.2	36867.3	47892.2	9.26764e-07	***	0.565824	0.0863859
GABA	C00334	Day 1-3	33185.2	6594.69	0.198724	26865.2	40023.9	32666.5	0.208467		1	0.198724
GABA	C00334	Day 3-5	33973.8	8715.19	0.256527	27153.7	30975.3	43792.3	0.208467		1.02376	0.262623
GABA	C00334	Day 5-7	43435.7	4482.2	0.103192	38961.2	47925.6	43420.2	0.208467		1.30889	0.135066
GDP	C00035	Day 1-3	1481.89	964.987	0.651187	1568.69	476.432	2400.54	8.43671e-11	***	1	0.651187
GDP	C00035	Day 3-5	1212.71	347.753	0.286758	1538.08	846.23	1253.81	8.43671e-11	***	0.818352	0.234668
GDP	C00035	Day 5-7	6881.02	1740.92	0.253003	5552.62	6238.57	8851.86	8.43671e-11	***	4.64341	1.1748
Glc	C00031	Day 1-3	8.65854e+07	8.59647e+06	0.0992832	8.35046e+07	7.99538e+07	9.62977e+07	2.30448e-14	***	1	0.0992832
Glc	C00031	Day 3-5	4.65951e+07	1.59859e+06	0.034308	4.5033e+07	4.82278e+07	4.65246e+07	2.30448e-14	***	0.538141	0.0184626
Glc	C00031	Day 5-7	6.56482e+06	660057	0.100544	6.16947e+06	7.32681e+06	6.19819e+06	2.30448e-14	***	0.0758191	0.00762319
GlcA	C00257	Day 1-3	3.55309e+06	192284	0.0541173	3.4468e+06	3.43743e+06	3.77506e+06	1.79168e-05	***	1	0.0541173
GlcA	C00257	Day 3-5	3.28871e+06	78639.3	0.0239119	3.34597e+06	3.32112e+06	3.19905e+06	1.79168e-05	***	0.925591	0.0221326
GlcA	C00257	Day 5-7	3.49641e+06	81667.5	0.0233575	3.40574e+06	3.51929e+06	3.56419e+06	1.79168e-05	***	0.984046	0.0229849
GlcN	C00329	Day 1-3	3.31169e+07	3.20838e+06	0.0968806	3.30748e+07	2.99297e+07	3.6346e+07	6.6453e-15	***	1	0.0968806
GlcN	C00329	Day 3-5	1.89045e+07	734922	0.0388756	1.8152e+07	1.96205e+07	1.89408e+07	6.6453e-15	***	0.570841	0.0221918
GlcN	C00329	Day 5-7	3.38703e+06	465506	0.137438	3.10497e+06	3.92432e+06	3.13179e+06	6.6453e-15	***	0.102275	0.0140565
GlcN-6P	C00352	Day 1-3	2637.58	520.346	0.197282	3005.52	2269.64	NA	1.35908e-05	***	1	0.197282
GlcN-6P	C00352	Day 3-5	0	0	NA	0	0	0	1.35908e-05	***	0	0
GlcN-6P	C00352	Day 5-7	2427.92	777.207	0.320113	1831.92	2144.85	3306.98	1.35908e-05	***	0.920509	0.294667
GlcNAc	C00140	Day 1-3	192197	18775.4	0.0976885	178886	184033	213672	1.72652e-10	***	1	0.0976885
GlcNAc	C00140	Day 3-5	118734	2072.42	0.0174543	117339	121116	117748	1.72652e-10	***	0.617775	0.0107828
GlcNAc	C00140	Day 5-7	33080.3	4833.04	0.1461	28830.1	38337.5	32073.2	1.72652e-10	***	0.172117	0.0251463
GlcNAc-6P	C00357	Day 1-3	3562.77	3986.43	1.11891	NA	743.944	6381.6	0.432823		1	1.11891
GlcNAc-6P	C00357	Day 3-5	1278.95	1383.04	1.08139	2256.9	NA	300.992	0.432823		0.358975	0.388191
GlcNAc-6P	C00357	Day 5-7	317.866	NA	NA	317.866	NA	NA	0.432823		0.0892188	NA
Gln	C00064	Day 1-3	7.60349e+07	7.41596e+06	0.0975337	7.56844e+07	6.88004e+07	8.36199e+07	4.13816e-17	***	1	0.0975337
Gln	C00064	Day 3-5	3.75293e+07	1.6232e+06	0.0432515	3.74209e+07	3.92041e+07	3.59631e+07	4.13816e-17	***	0.49358	0.0213481
Gln	C00064	Day 5-7	9.4209e+06	1.09452e+06	0.11618	8.77784e+06	1.06847e+07	8.80019e+06	4.13816e-17	***	0.123902	0.0143949
Glu	C00025	Day 1-3	3.74525e+06	192133	0.0513005	3.76357e+06	3.54461e+06	3.92756e+06	2.86847e-10	***	1	0.0513005
Glu	C00025	Day 3-5	4.09331e+06	58030.3	0.0141769	4.05029e+06	4.15931e+06	4.07032e+06	2.86847e-10	***	1.09293	0.0154944
Glu	C00025	Day 5-7	1.75152e+06	221718	0.126586	1.67575e+06	2.0012e+06	1.57763e+06	2.86847e-10	***	0.467666	0.0591998
GlucA	C00191	Day 1-3	29275.5	6367.2	0.217492	32698	21929	33199.6	8.10764e-05	***	1	0.217492
GlucA	C00191	Day 3-5	30480.8	4358.19	0.142981	28487.9	35479.1	27475.4	8.10764e-05	***	1.04117	0.148868
GlucA	C00191	Day 5-7	60334.4	4782.66	0.0792692	58704.3	65719	56579.8	8.10764e-05	***	2.06091	0.163367
Gly	C00037	Day 1-3	1.6679e+06	140336	0.0841393	1.68524e+06	1.5197e+06	1.79876e+06	3.81845e-12	***	1	0.0841393
Gly	C00037	Day 3-5	1.06385e+06	61843.4	0.0581316	1.0263e+06	1.03003e+06	1.13523e+06	3.81845e-12	***	0.637838	0.0370785
Gly	C00037	Day 5-7	444945	24790.4	0.0557157	416495	456428	461912	3.81845e-12	***	0.266769	0.0148632
Glycerol	C00116	Day 1-3	180073	26916.9	0.149478	185091	151000	204128	2.9492e-10	***	1	0.149478
Glycerol	C00116	Day 3-5	79345	7459.53	0.0940138	75676.3	87928.5	74430.3	2.9492e-10	***	0.440627	0.041425
Glycerol	C00116	Day 5-7	27566.5	6167.21	0.223722	23080.3	34599.1	25020	2.9492e-10	***	0.153085	0.0342484
Glycerol-3-P	C00093	Day 1-3	33100.7	2687.49	0.0811913	35904.7	30547.3	32850	2.60763e-08	***	1	0.0811913
Glycerol-3-P	C00093	Day 3-5	32570.8	1982.86	0.0608785	31280.5	31578	34854	2.60763e-08	***	0.983993	0.059904
Glycerol-3-P	C00093	Day 5-7	19218.2	382.796	0.0199184	19100.3	18908.3	19646.1	2.60763e-08	***	0.580599	0.0115646
GMP	C00144	Day 1-3	0	0	NA	0	0	0	2.09094e-08	***	NA	NA
GMP	C00144	Day 3-5	0	0	NA	0	0	0	2.09094e-08	***	NA	NA
GMP	C00144	Day 5-7	1367.44	667.73	0.488307	606.355	1641.09	1854.88	2.09094e-08	***	Inf	Inf
GSH	C00051	Day 1-3	186150	18540.8	0.0996011	186445	204542	167464	4.70755e-05	***	1	0.0996011
GSH	C00051	Day 3-5	420763	130174	0.309376	360695	331470	570125	4.70755e-05	***	2.26034	0.699296
GSH	C00051	Day 5-7	370604	16066.7	0.0433526	381282	352127	378404	4.70755e-05	***	1.99089	0.0863102
GSH/GSSG	NA	Day 1-3	6.87981	1.52249	0.221298	5.95436	6.04808	8.637	3.31404e-10	***	1	0.221298
GSH/GSSG	NA	Day 3-5	5.9153	0.834309	0.141043	6.49572	4.9592	6.29099	3.31404e-10	***	0.859806	0.121269
GSH/GSSG	NA	Day 5-7	13.6401	0.294191	0.0215681	13.9096	13.3263	13.6844	3.31404e-10	***	1.98262	0.0427615
GSSG	C00127	Day 1-3	28173.6	7710.16	0.273666	31312.4	33819.3	19389.1	1.35606e-06	***	1	0.273666
GSSG	C00127	Day 3-5	70997.7	17914.5	0.252325	55528.1	66839.3	90625.8	1.35606e-06	***	2.52001	0.635862
GSSG	C00127	Day 5-7	27162.4	651.118	0.0239713	27411.4	26423.5	27652.3	1.35606e-06	***	0.964108	0.0231109
His	C00135	Day 1-3	2.96422e+07	4.20508e+06	0.141861	2.99593e+07	2.52875e+07	3.36797e+07	7.21902e-14	***	1	0.141861
His	C00135	Day 3-5	1.5804e+07	1.15732e+06	0.0732297	1.50147e+07	1.71325e+07	1.52647e+07	7.21902e-14	***	0.533159	0.039043
His	C00135	Day 5-7	4.33785e+06	491073	0.113207	3.95569e+06	4.89172e+06	4.16614e+06	7.21902e-14	***	0.14634	0.0165667
HMG-CoA	C00356	Day 1-3	548.945	65.282	0.118923	487.14	542.473	617.222	4.97248e-07	***	1	0.118923
HMG-CoA	C00356	Day 3-5	533.644	156.846	0.293916	361.434	571.185	668.314	4.97248e-07	***	0.972127	0.285723
HMG-CoA	C00356	Day 5-7	32.097	8.28943	0.258262	41.5833	26.2482	28.4595	4.97248e-07	***	0.0584703	0.0151007
Homocysteine	C00155	Day 1-3	224505	15945.7	0.0710259	242698	212954	217863	1.27214e-08	***	1	0.0710259
Homocysteine	C00155	Day 3-5	21292.4	2070.32	0.0972328	23442.1	21123.2	19311.8	1.27214e-08	***	0.0948413	0.00922168
Homocysteine	C00155	Day 5-7	518.952	291.632	0.561962	260.886	835.337	460.634	1.27214e-08	***	0.00231154	0.001299
HS2O3	C00320	Day 1-3	75613.5	11802.1	0.156085	78332.7	62689.1	85818.6	4.14172e-09	***	1	0.156085
HS2O3	C00320	Day 3-5	51183.4	5527.54	0.107995	47462.2	57534.9	48553.1	4.14172e-09	***	0.676908	0.0731026
HS2O3	C00320	Day 5-7	17699.7	1865.82	0.105415	15545.4	18750.4	18803.3	4.14172e-09	***	0.234081	0.0246757
Hypoxanthine	C00262	Day 1-3	0	0	NA	0	0	0	5.73152e-05	***	NA	NA
Hypoxanthine	C00262	Day 3-5	0	0	NA	0	0	0	5.73152e-05	***	NA	NA
Hypoxanthine	C00262	Day 5-7	574.403	330.44	0.575275	340.747	808.06	NA	5.73152e-05	***	Inf	Inf
IMP	C00130	Day 1-3	0	0	NA	0	0	0	4.62255e-05	***	NA	NA
IMP	C00130	Day 3-5	0	0	NA	0	0	0	4.62255e-05	***	NA	NA
IMP	C00130	Day 5-7	392.653	186.957	0.476137	521.812	477.877	178.269	4.62255e-05	***	Inf	Inf
Inosine	C00294	Day 1-3	1827.94	NA	NA	NA	NA	1827.94	8.82153e-06	***	1	NA
Inosine	C00294	Day 3-5	0	0	NA	0	0	0	8.82153e-06	***	0	0
Inosine	C00294	Day 5-7	1476.67	774.577	0.524543	2024.38	928.96	NA	8.82153e-06	***	0.807834	0.423744
Inositol	C00137	Day 1-3	6.38579e+06	618843	0.0969093	6.56987e+06	5.6958e+06	6.89171e+06	9.24217e-12	***	1	0.0969093
Inositol	C00137	Day 3-5	4.08222e+06	38707.2	0.00948188	4.12531e+06	4.07097e+06	4.05039e+06	9.24217e-12	***	0.639267	0.00606145
Inositol	C00137	Day 5-7	3.16334e+06	189586	0.0599324	3.04406e+06	3.38195e+06	3.064e+06	9.24217e-12	***	0.495371	0.0296888
Lac	C00186	Day 1-3	1.55669e+07	1.12367e+06	0.0721834	1.50559e+07	1.47894e+07	1.68552e+07	0.000242569	***	1	0.0721834
Lac	C00186	Day 3-5	2.75418e+07	959555	0.03484	2.64355e+07	2.81486e+07	2.80411e+07	0.000242569	***	1.76926	0.0616409
Lac	C00186	Day 5-7	2.44759e+07	3.77891e+06	0.154393	2.2058e+07	2.88306e+07	2.25392e+07	0.000242569	***	1.57231	0.242754
Leu/Ile	C00123	Day 1-3	2.6748e+08	2.86225e+07	0.107008	2.67286e+08	2.38954e+08	2.96199e+08	8.24271e-16	***	1	0.107008
Leu/Ile	C00123	Day 3-5	1.39202e+08	8.66218e+06	0.0622272	1.32682e+08	1.49031e+08	1.35894e+08	8.24271e-16	***	0.520423	0.0323845
Leu/Ile	C00123	Day 5-7	2.8589e+07	3.96663e+06	0.138747	2.5361e+07	3.30171e+07	2.73888e+07	8.24271e-16	***	0.106883	0.0148297
Lys	C00047	Day 1-3	3.99761e+06	82836.2	0.0207214	3.99781e+06	3.91467e+06	4.08035e+06	9.07706e-12	***	1	0.0207214
Lys	C00047	Day 3-5	2.29564e+06	63317.9	0.0275819	2.22526e+06	2.34799e+06	2.31366e+06	9.07706e-12	***	0.574253	0.015839
Lys	C00047	Day 5-7	626342	76935.7	0.122833	598117	713404	567505	9.07706e-12	***	0.156679	0.0192454
Mal	C00149	Day 1-3	2.09458e+06	215041	0.102666	2.3428e+06	1.97618e+06	1.96476e+06	3.65063e-07	***	1	0.102666
Mal	C00149	Day 3-5	2.21628e+06	73484	0.0331565	2.15688e+06	2.1935e+06	2.29845e+06	3.65063e-07	***	1.0581	0.035083
Mal	C00149	Day 5-7	1.11887e+06	56975.6	0.0509227	1.07373e+06	1.09998e+06	1.18289e+06	3.65063e-07	***	0.534173	0.0272015
Met	C00073	Day 1-3	2.58966e+07	2.52223e+06	0.097396	2.55507e+07	2.35652e+07	2.8574e+07	4.34141e-15	***	1	0.097396
Met	C00073	Day 3-5	1.20868e+07	533189	0.0441134	1.18983e+07	1.26886e+07	1.16734e+07	4.34141e-15	***	0.466732	0.0205891
Met	C00073	Day 5-7	1.54219e+06	259759	0.168436	1.3012e+06	1.81734e+06	1.50802e+06	4.34141e-15	***	0.0595517	0.0100306
NADP+	C00006	Day 1-3	671.414	185.964	0.276974	539.917	802.911	NA	2.79741e-08	***	1	0.276974
NADP+	C00006	Day 3-5	0	0	NA	0	0	0	2.79741e-08	***	0	0
NADP+	C00006	Day 5-7	0	0	NA	0	0	0	2.79741e-08	***	0	0
Nicotinamide	C00153	Day 1-3	6.78421e+06	700215	0.103212	6.71699e+06	6.12003e+06	7.51561e+06	4.20215e-12	***	1	0.103212
Nicotinamide	C00153	Day 3-5	4.21287e+06	272666	0.064722	3.9086e+06	4.29493e+06	4.43509e+06	4.20215e-12	***	0.620982	0.0401912
Nicotinamide	C00153	Day 5-7	1.57485e+06	178842	0.113561	1.40029e+06	1.75769e+06	1.56658e+06	4.20215e-12	***	0.232135	0.0263615
Ornithine	C00077	Day 1-3	44883.7	10639.5	0.237046	49351.8	52560.5	32738.7	1.12683e-11	***	1	0.237046
Ornithine	C00077	Day 3-5	56471.1	14531.3	0.257323	54727.6	42890.2	71795.4	1.12683e-11	***	1.25817	0.323754
Ornithine	C00077	Day 5-7	453710	39867.9	0.0878709	424758	499182	437189	1.12683e-11	***	10.1086	0.88825
Orotate	C00295	Day 1-3	6450.09	2039.85	0.316252	5663.21	4920.88	8766.19	0.117411		1	0.316252
Orotate	C00295	Day 3-5	40674.2	1995.59	0.0490628	42884.5	40133.2	39004.9	0.117411		6.30599	0.30939
Orotate	C00295	Day 5-7	38443.2	5462.35	0.142089	40219.6	32313.7	42796.2	0.117411		5.9601	0.846864
Orotidine	X00006	Day 1-3	339744	12951.9	0.0381226	350892	325536	342802	1.485e-13	***	1	0.0381226
Orotidine	X00006	Day 3-5	288911	20464.9	0.0708346	268209	289394	309130	1.485e-13	***	0.85038	0.0602363
Orotidine	X00006	Day 5-7	83342.3	7451	0.0894024	82732.5	91079.4	76214.9	1.485e-13	***	0.245309	0.0219312
P-Choline	C00588	Day 1-3	7.24718e+06	274403	0.0378634	7.43084e+06	6.93174e+06	7.37894e+06	1.42819e-14	***	1	0.0378634
P-Choline	C00588	Day 3-5	3.0952e+06	260069	0.0840235	2.80446e+06	3.30569e+06	3.17543e+06	1.42819e-14	***	0.42709	0.0358856
P-Choline	C00588	Day 5-7	80187.8	8526.57	0.106333	74078	89928.9	76556.4	1.42819e-14	***	0.0110647	0.00117654
P-Creatine	C02305	Day 1-3	39984.7	10944	0.273704	52321.2	31444.1	36188.7	5.55135e-07	***	1	0.273704
P-Creatine	C02305	Day 3-5	27668	2274.39	0.0822029	25041.8	28973.3	28989	5.55135e-07	***	0.691966	0.0568816
P-Creatine	C02305	Day 5-7	16255.7	1410.18	0.0867497	16976.5	17159.9	14630.8	5.55135e-07	***	0.406549	0.035268
P-EtA	C00346	Day 1-3	135090	7854.6	0.0581433	144054	131805	129412	9.58867e-10	***	1	0.0581433
P-EtA	C00346	Day 3-5	76932.8	3556.08	0.0462233	73151.3	77437.5	80209.5	9.58867e-10	***	0.569491	0.0263237
P-EtA	C00346	Day 5-7	139618	9640.85	0.0690517	142679	128818	147356	9.58867e-10	***	1.03351	0.0713659
Palmitate	C00249	Day 1-3	3.6112e+07	6.24422e+06	0.172913	4.27907e+07	3.51255e+07	3.04197e+07	5.06423e-07	***	1	0.172913
Palmitate	C00249	Day 3-5	1.99211e+07	2.82935e+06	0.142028	2.20636e+07	1.67139e+07	2.09858e+07	5.06423e-07	***	0.551648	0.0783494
Palmitate	C00249	Day 5-7	7.69233e+06	1.47095e+06	0.191223	6.07013e+06	8.06744e+06	8.9394e+06	5.06423e-07	***	0.213013	0.0407331
Pantothenate	C00864	Day 1-3	1.18703e+07	1.42764e+06	0.12027	1.13796e+07	1.07526e+07	1.34785e+07	3.38551e-12	***	1	0.12027
Pantothenate	C00864	Day 3-5	6.85692e+06	160931	0.0234698	6.80674e+06	7.03696e+06	6.72705e+06	3.38551e-12	***	0.577655	0.0135575
Pantothenate	C00864	Day 5-7	1.97878e+06	245621	0.124128	1.87809e+06	2.25875e+06	1.79951e+06	3.38551e-12	***	0.166701	0.0206922
PEP	C00074	Day 1-3	0	0	NA	0	0	0	4.4857e-06	***	NA	NA
PEP	C00074	Day 3-5	0	0	NA	0	0	0	4.4857e-06	***	NA	NA
PEP	C00074	Day 5-7	458.275	83.5139	0.182235	532.702	367.958	474.166	4.4857e-06	***	Inf	Inf
Phe	C00079	Day 1-3	1.12623e+08	1.31449e+07	0.116715	1.13016e+08	9.92868e+07	1.25568e+08	2.72787e-13	***	1	0.116715
Phe	C00079	Day 3-5	6.08212e+07	5.28053e+06	0.0868206	5.842e+07	6.68756e+07	5.71679e+07	2.72787e-13	***	0.54004	0.0468866
Phe	C00079	Day 5-7	1.6959e+07	1.90114e+06	0.112102	1.56224e+07	1.91355e+07	1.61193e+07	2.72787e-13	***	0.150582	0.0168805
Pipecolate	C00408	Day 1-3	670412	31488.1	0.0469683	660453	645108	705676	7.76699e-15	***	1	0.0469683
Pipecolate	C00408	Day 3-5	371516	19678.8	0.0529689	363279	393974	357293	7.76699e-15	***	0.55416	0.0293532
Pipecolate	C00408	Day 5-7	97869.1	5265.55	0.0538019	92826	103332	97449.4	7.76699e-15	***	0.145983	0.00785419
PO4	C00009	Day 1-3	1.09039e+06	56833.7	0.0521224	1.07651e+06	1.04178e+06	1.15288e+06	2.26777e-14	***	1	0.0521224
PO4	C00009	Day 3-5	628209	10979.9	0.0174781	615892	631760	636973	2.26777e-14	***	0.576133	0.0100697
PO4	C00009	Day 5-7	215705	26900.8	0.124711	197711	246629	202774	2.26777e-14	***	0.197824	0.0246708
PPi	C00013	Day 1-3	14194.3	3148.79	0.221835	17550.7	13726.7	11305.4	0.000158121	***	1	0.221835
PPi	C00013	Day 3-5	5201.03	1550.08	0.298034	3653.81	5195.33	6753.96	0.000158121	***	0.366417	0.109205
PPi	C00013	Day 5-7	4856.32	815.176	0.167859	3977.32	5587.43	5004.19	0.000158121	***	0.342132	0.0574299
Pro	C00148	Day 1-3	4.09211e+07	3.91531e+06	0.0956794	4.01296e+07	3.7462e+07	45171727	8.80274e-13	***	1	0.0956794
Pro	C00148	Day 3-5	2.28178e+07	1.60516e+06	0.0703469	2.14928e+07	2.46027e+07	2.23579e+07	8.80274e-13	***	0.557605	0.0392258
Pro	C00148	Day 5-7	1.9138e+07	2.76597e+06	0.144528	1.7225e+07	2.23094e+07	1.78796e+07	8.80274e-13	***	0.46768	0.0675927
Pro-OH	C01157	Day 1-3	12184.7	5616.43	0.46094	10807.4	7385.1	18361.7	4.57303e-05	***	1	0.46094
Pro-OH	C01157	Day 3-5	9974.63	5001.9	0.501463	9391.64	5289.77	15242.5	4.57303e-05	***	0.818617	0.410506
Pro-OH	C01157	Day 5-7	18558.3	2994.66	0.161365	15761.6	21717.9	18195.6	4.57303e-05	***	1.52308	0.245771
Propanoyl-CoA	C00100	Day 1-3	15.3416	1.33517	0.0870295	NA	14.3975	16.2857	6.77741e-05	***	1	0.0870295
Propanoyl-CoA	C00100	Day 3-5	0	0	NA	0	0	0	6.77741e-05	***	0	0
Propanoyl-CoA	C00100	Day 5-7	36.4405	14.7084	0.403627	21.2009	50.5527	37.5681	6.77741e-05	***	2.37528	0.958725
PRPP	C00119	Day 1-3	0	0	NA	0	0	0	2.14979e-08	***	NA	NA
PRPP	C00119	Day 3-5	0	0	NA	0	0	0	2.14979e-08	***	NA	NA
PRPP	C00119	Day 5-7	237.592	108.293	0.455795	225.693	135.739	351.343	2.14979e-08	***	Inf	Inf
Pyr	C00022	Day 1-3	1.35441e+06	115470	0.0852553	1.32525e+06	1.25631e+06	1.48166e+06	2.79789e-15	***	1	0.0852553
Pyr	C00022	Day 3-5	719866	13958.1	0.0193898	704463	731677	723458	2.79789e-15	***	0.531499	0.0103057
Pyr	C00022	Day 5-7	104146	8047.65	0.0772731	102188	112991	97257	2.79789e-15	***	0.0768938	0.00594182
R5P	C00117	Day 1-3	0	0	NA	0	0	0	2.03527e-06	***	NA	NA
R5P	C00117	Day 3-5	0	0	NA	0	0	0	2.03527e-06	***	NA	NA
R5P	C00117	Day 5-7	664.101	201.697	0.303714	449.618	692.734	849.952	2.03527e-06	***	Inf	Inf
Rib	C00121	Day 1-3	2.29962e+06	272986	0.118709	2.20188e+06	2.08895e+06	2.60802e+06	6.29131e-14	***	1	0.118709
Rib	C00121	Day 3-5	1.26001e+06	51801.7	0.041112	1.20806e+06	1.31167e+06	1.26031e+06	6.29131e-14	***	0.547923	0.0225262
Rib	C00121	Day 5-7	187363	17246.7	0.0920494	178798	207216	176076	6.29131e-14	***	0.0814759	0.00749981
S7P	C05382	Day 1-3	2155.99	709.691	0.329172	1336.81	2584.88	2546.27	0.0781911		1	0.329172
S7P	C05382	Day 3-5	1156.05	513.875	0.444507	821.192	899.26	1747.71	0.0781911		0.536207	0.238348
S7P	C05382	Day 5-7	4082.53	269.224	0.0659455	4328.5	3794.9	4124.18	0.0781911		1.89358	0.124873
SAM	C00019	Day 1-3	21281.4	1690.29	0.0794259	20330.3	23233	20280.9	0.026105	*	1	0.0794259
SAM	C00019	Day 3-5	19113.2	5802.33	0.303577	19224.7	13256	24859	0.026105	*	0.898118	0.272648
SAM	C00019	Day 5-7	13586	1747.37	0.128616	13189.9	12070.7	15497.4	0.026105	*	0.638398	0.082108
Sarc	C00213	Day 1-3	5.63508e+06	414622	0.0735787	5.91227e+06	5.15842e+06	5.83456e+06	0.00682374	**	1	0.0735787
Sarc	C00213	Day 3-5	8.71206e+06	50046.4	0.00574449	8.73638e+06	8.7453e+06	8.6545e+06	0.00682374	**	1.54604	0.00888121
Sarc	C00213	Day 5-7	1.24063e+06	96036.8	0.0774099	1.31883e+06	1.13344e+06	1.26961e+06	0.00682374	**	0.220161	0.0170427
Ser	C00065	Day 1-3	794657	53442.8	0.0672527	776237	752861	854874	2.69169e-12	***	1	0.0672527
Ser	C00065	Day 3-5	507838	26411.2	0.0520071	482085	506567	534861	2.69169e-12	***	0.639065	0.033236
Ser	C00065	Day 5-7	15740.3	693.291	0.0440455	15179	16515.3	15526.7	2.69169e-12	***	0.0198077	0.00087244
Sorbitol	C00794	Day 1-3	1.13621e+06	67818	0.0596881	1.17241e+06	1.05797e+06	1.17824e+06	2.03391e-07	***	1	0.0596881
Sorbitol	C00794	Day 3-5	1.35488e+06	112789	0.0832461	1.38035e+06	1.23154e+06	1.45276e+06	2.03391e-07	***	1.19246	0.0992678
Sorbitol	C00794	Day 5-7	2.04408e+06	315911	0.154549	1.91005e+06	2.40491e+06	1.81728e+06	2.03391e-07	***	1.79904	0.27804
Succ	C00042	Day 1-3	110292	11707.2	0.106148	123803	103153	103919	3.05089e-10	***	1	0.106148
Succ	C00042	Day 3-5	78720.1	3218.42	0.0408844	81846.7	75417.1	78896.4	3.05089e-10	***	0.713743	0.029181
Succ	C00042	Day 5-7	58243.9	2773.59	0.0476202	59883.6	59806.7	55041.6	3.05089e-10	***	0.528089	0.0251477
T	C00214	Day 1-3	36659.1	6737.67	0.183792	37333.5	29609.7	43034.3	1.77966e-13	***	1	0.183792
T	C00214	Day 3-5	6912.79	5144.12	0.744145	3028.15	12746.7	4963.56	1.77966e-13	***	0.188569	0.140323
T	C00214	Day 5-7	116842	23622.2	0.202173	99940.3	143833	106752	1.77966e-13	***	3.18725	0.644375
Thr	C00188	Day 1-3	1.80665e+07	2.40801e+06	0.133286	1.7868e+07	1.57639e+07	2.05677e+07	1.88726e-13	***	1	0.133286
Thr	C00188	Day 3-5	1.09941e+07	172364	0.0156778	1.07971e+07	1.10685e+07	1.11168e+07	1.88726e-13	***	0.608535	0.0095405
Thr	C00188	Day 5-7	3.32687e+06	533405	0.160332	3.14458e+06	3.92753e+06	2.90852e+06	1.88726e-13	***	0.184146	0.0295245
Thymine	C00178	Day 1-3	507597	621719	1.22483	163059	134426	1.22531e+06	6.26828e-05	***	1	1.22483
Thymine	C00178	Day 3-5	303491	377868	1.24507	81500.4	739792	89179.5	6.26828e-05	***	0.597897	0.744425
Thymine	C00178	Day 5-7	171642	42606.4	0.248228	216913	165686	132327	6.26828e-05	***	0.338146	0.0839374
Trp	C00078	Day 1-3	1.48512e+07	1.51167e+06	0.101788	1.47987e+07	1.33665e+07	1.63885e+07	1.00328e-14	***	1	0.101788
Trp	C00078	Day 3-5	7.29303e+06	323315	0.044332	7.11693e+06	7.66617e+06	7.096e+06	1.00328e-14	***	0.491072	0.0217702
Trp	C00078	Day 5-7	1.49506e+06	219909	0.14709	1.31208e+06	1.73903e+06	1.43408e+06	1.00328e-14	***	0.100669	0.0148074
Tyr	C00082	Day 1-3	3.30711e+07	5.67037e+06	0.17146	3.3011e+07	2.7431e+07	3.87713e+07	1.61512e-13	***	1	0.17146
Tyr	C00082	Day 3-5	1.86485e+07	1.30918e+06	0.0702027	1.77174e+07	2.01454e+07	1.80827e+07	1.61512e-13	***	0.563892	0.0395867
Tyr	C00082	Day 5-7	5.34462e+06	755546	0.141366	4.77682e+06	6.20215e+06	5.05488e+06	1.61512e-13	***	0.16161	0.0228461
Tyramine	C00483	Day 1-3	1.24362e+06	150570	0.121074	1.39728e+06	1.23725e+06	1.09634e+06	1.95679e-12	***	1	0.121074
Tyramine	C00483	Day 3-5	102492	6753.43	0.0658925	109281	102418	95775.2	1.95679e-12	***	0.0824138	0.00543045
Tyramine	C00483	Day 5-7	54872.1	7937.56	0.144656	49438	63981.2	51197.3	1.95679e-12	***	0.0441228	0.00638261
U	C00299	Day 1-3	15892.4	9629.33	0.605907	9763.36	26991.3	10922.7	0.387718		1	0.605907
U	C00299	Day 3-5	29109.2	30314.1	1.04139	50544.5	NA	7673.91	0.387718		1.83164	1.90746
U	C00299	Day 5-7	6404.3	4419.55	0.69009	11272.2	5296.99	2643.71	0.387718		0.402978	0.278091
UDP	C00015	Day 1-3	39315.6	2944.87	0.0749034	39498.3	42164.8	36283.6	6.79277e-06	***	1	0.0749034
UDP	C00015	Day 3-5	21794.6	5697.2	0.261405	15703.7	22687.4	26992.7	6.79277e-06	***	0.55435	0.14491
UDP	C00015	Day 5-7	27473.1	4622.11	0.168242	22911.8	27353.7	32153.7	6.79277e-06	***	0.698783	0.117564
UDP-Glc	C00029	Day 1-3	56085.6	5187.45	0.0924916	58562	59570.8	50124.1	2.80775e-07	***	1	0.0924916
UDP-Glc	C00029	Day 3-5	56373.5	11934.3	0.2117	43671.5	58096.2	67352.8	2.80775e-07	***	1.00513	0.212787
UDP-Glc	C00029	Day 5-7	37365.2	2402.55	0.0642992	37412.8	34939.2	39743.6	2.80775e-07	***	0.666217	0.0428372
UDP-GlcNAc	C00043	Day 1-3	29109.2	9829.36	0.337671	39007.3	28970.4	19350	3.86901e-09	***	1	0.337671
UDP-GlcNAc	C00043	Day 3-5	52863.6	5429.92	0.102716	49686.3	49771.3	59133.4	3.86901e-09	***	1.81604	0.186536
UDP-GlcNAc	C00043	Day 5-7	99415.9	14367.1	0.144515	89462.3	92899	115887	3.86901e-09	***	3.41527	0.493558
UMP	C00105	Day 1-3	2874.87	422.846	0.147084	3058.61	2391.24	3174.76	3.45914e-06	***	1	0.147084
UMP	C00105	Day 3-5	2225.26	961.311	0.431999	1788.54	3327.41	1559.84	3.45914e-06	***	0.774039	0.334384
UMP	C00105	Day 5-7	3346.01	908.791	0.271604	2917.76	2730.48	4389.81	3.45914e-06	***	1.16388	0.316116
Uracil	C00106	Day 1-3	1.17263e+06	88563.7	0.0755259	1.16234e+06	1.08966e+06	1.26588e+06	8.19567e-10	***	1	0.0755259
Uracil	C00106	Day 3-5	800078	47516.4	0.0593897	789004	852154	759077	8.19567e-10	***	0.682295	0.0405213
Uracil	C00106	Day 5-7	1.0624e+06	169430	0.159479	977042	1.25753e+06	952625	8.19567e-10	***	0.906	0.144488
Uric Acid	C00366	Day 1-3	249546	30580.8	0.122546	240540	224480	283619	6.52945e-12	***	1	0.122546
Uric Acid	C00366	Day 3-5	187530	6874.39	0.0366576	188734	193722	180133	6.52945e-12	***	0.751483	0.0275476
Uric Acid	C00366	Day 5-7	439875	25489.8	0.057948	417707	467727	434191	6.52945e-12	***	1.7627	0.102145
Val	C00183	Day 1-3	1.91196e+08	1.1374e+07	0.0594884	2.03949e+08	1.82101e+08	1.87539e+08	1.58829e-15	***	1	0.0594884
Val	C00183	Day 3-5	1.03021e+08	2.98756e+06	0.0289997	1.04663e+08	1.04827e+08	9.95721e+07	1.58829e-15	***	0.538821	0.0156256
Val	C00183	Day 5-7	3.62348e+07	1.37093e+06	0.0378345	3.53057e+07	3.55894e+07	3.78093e+07	1.58829e-15	***	0.189516	0.00717024
Vit-C	C00072	Day 1-3	31698.8	5531.73	0.174509	26939.5	37767.8	30389	6.55328e-09	***	1	0.174509
Vit-C	C00072	Day 3-5	14622.2	2359.43	0.16136	17009.7	12291.8	14565	6.55328e-09	***	0.461286	0.0744329
Vit-C	C00072	Day 5-7	5323.47	297.358	0.055858	5469.86	4981.3	5519.25	6.55328e-09	***	0.167939	0.00938075
Xanthine	C00385	Day 1-3	1.54993e+06	132931	0.0857659	1539528	1.4225e+06	1.68775e+06	1.05046e-14	***	1	0.0857659
Xanthine	C00385	Day 3-5	567209	50675	0.0893409	569302	616805	515520	1.05046e-14	***	0.365958	0.0326951
Xanthine	C00385	Day 5-7	25710	847.613	0.0329682	26424.9	25931.5	24773.7	1.05046e-14	***	0.0165879	0.000546873
Primary basal-derived mouse prostate organoids day 3, 5, 7 fractional contribution (Fig. 2e-h)
Name	KEGG.ID	Condition	Norm_Av	Norm_Std	CV	Av	FC1	FC2	FC3	Sig	ANOVA
13BPG	C00236	Day 1-3	NA	NA	NA	NA	0	0	0	***	5.03e-167
13BPG	C00236	Day 3-5	100	0	0	100	100	100	NA	***	5.03e-167
13BPG	C00236	Day 5-7	NA	NA	NA	NA	0	0	0	***	5.03e-167
2-AB	C02356	Day 1-3	0.0368707	4.91e-18	1.33e-16	0.0368707	0.0368707	0.0368707	0.0368707		0.660441
2-AB	C02356	Day 3-5	0.0368707	1.1e-17	2.98e-16	0.0368707	0.0368707	0.0368707	0.0368707		0.660441
2-AB	C02356	Day 5-7	0.0368707	1.2e-17	3.26e-16	0.0368707	0.0368707	0.0368707	0.0368707		0.660441
2-HG	C02630	Day 1-3	0.0230617	0.0104211	0.45188	0.0230617	0.0349184	0.0153548	0.0189118	***	5.48e-12
2-HG	C02630	Day 3-5	2.82778	0.776163	0.274478	2.82778	3.34232	1.93501	3.20601	***	5.48e-12
2-HG	C02630	Day 5-7	11.2918	1.18522	0.104963	11.2918	12.5889	10.2653	11.0212	***	5.48e-12
2-KB	C00109	Day 1-3	NA	NA	NA	NA	0	0	0		0.145993
2-KB	C00109	Day 3-5	NA	NA	NA	NA	0	0	0		0.145993
2-KB	C00109	Day 5-7	NA	NA	NA	NA	0	0	0		0.145993
2-Oxoadipate	C00322	Day 1-3	NA	NA	NA	NA	0	0	0		NA
2-Oxoadipate	C00322	Day 3-5	NA	NA	NA	NA	0	0	0		NA
2-Oxoadipate	C00322	Day 5-7	NA	NA	NA	NA	0	0	0		NA
2-Oxosuccinamate	C02362	Day 1-3	0.0368707	1.77e-17	4.8e-16	0.0368707	0.0368707	0.0368707	0.0368707	***	6.31e-185
2-Oxosuccinamate	C02362	Day 3-5	0.0368707	1.1e-17	2.98e-16	0.0368707	0.0368707	0.0368707	0.0368707	***	6.31e-185
2-Oxosuccinamate	C02362	Day 5-7	NA	NA	NA	NA	0	0	0	***	6.31e-185
3PG	C00197	Day 1-3	82.3743	10.1266	0.122934	82.3743	76.8099	76.25	94.063		0.724985
3PG	C00197	Day 3-5	79.0972	4.86339	0.0614863	79.0972	82.7762	80.9321	73.5833		0.724985
3PG	C00197	Day 5-7	80.6105	3.02913	0.0375774	80.6105	82.5583	82.1526	77.1206		0.724985
4-OH-PheLac	C03672	Day 1-3	NA	NA	NA	NA	0	0	0		NA
4-OH-PheLac	C03672	Day 3-5	NA	NA	NA	NA	0	0	0		NA
4-OH-PheLac	C03672	Day 5-7	NA	NA	NA	NA	0	0	0		NA
5-Oxoproline	C01879	Day 1-3	0.22609	0.0310185	0.137195	0.22609	0.221405	0.259185	0.197681	***	8.92e-18
5-Oxoproline	C01879	Day 3-5	0.413838	0.043104	0.104157	0.413838	0.384612	0.393561	0.463341	***	8.92e-18
5-Oxoproline	C01879	Day 5-7	5.26877	0.190177	0.0360952	5.26877	5.48835	5.16184	5.15613	***	8.92e-18
5M-adenosine	C00170	Day 1-3	43.6787	1.45416	0.0332921	43.6787	43.3284	42.4318	45.2761	***	1.11e-07
5M-adenosine	C00170	Day 3-5	45.9692	0.517445	0.0112563	45.9692	45.4684	45.9374	46.5018	***	1.11e-07
5M-adenosine	C00170	Day 5-7	40.2498	0.433046	0.010759	40.2498	40.5627	40.4312	39.7556	***	1.11e-07
A	C00212	Day 1-3	26.4382	23.0303	0.871102	26.4382	0.110206	36.3578	42.8465		0.695431
A	C00212	Day 3-5	36.7901	23.7259	0.6449	36.7901	52.1921	9.46761	48.7106		0.695431
A	C00212	Day 5-7	30.2617	26.1182	0.863078	30.2617	44.7659	45.9089	0.110206		0.695431
a-KG	C00026	Day 1-3	3.20966	1.34043	0.417622	3.20966	1.9832	4.64057	3.00522	***	2.55e-13
a-KG	C00026	Day 3-5	10.2154	1.35777	0.132915	10.2154	10.6318	11.3162	8.69816	***	2.55e-13
a-KG	C00026	Day 5-7	31.6524	0.695332	0.0219678	31.6524	31.4934	32.4134	31.0502	***	2.55e-13
Ac-carnitine	C02571	Day 1-3	10.2266	0.0814526	0.00796475	10.2266	10.2226	10.31	10.1473	***	3.26e-12
Ac-carnitine	C02571	Day 3-5	10.3896	0.241232	0.0232187	10.3896	10.1166	10.5741	10.4779	***	3.26e-12
Ac-carnitine	C02571	Day 5-7	9.04087	0.325908	0.0360483	9.04087	9.36592	9.04259	8.71411	***	3.26e-12
Ac-choline	C01996	Day 1-3	0.0736329	4.28e-17	5.81e-16	0.0736329	0.0736329	0.0736329	0.0736329	*	0.0232717
Ac-choline	C01996	Day 3-5	0.0395981	0.035127	0.887089	0.0395981	0.00347228	0.041689	0.0736329	*	0.0232717
Ac-choline	C01996	Day 5-7	0.0348475	0.00402974	0.115639	0.0348475	0.0323233	0.0327243	0.0394949	*	0.0232717
Acetyl-CoA	C00024	Day 1-3	25.1943	0.482196	0.0191391	25.1943	24.9154	24.9163	25.7511	***	6.79e-09
Acetyl-CoA	C00024	Day 3-5	26.043	0.227855	0.00874919	26.043	25.7889	26.1108	26.2292	***	6.79e-09
Acetyl-CoA	C00024	Day 5-7	22.9387	0.526746	0.0229632	22.9387	23.4295	23.0044	22.3822	***	6.79e-09
Aconitate	C00417	Day 1-3	1.57346	0.110887	0.070473	1.57346	1.4882	1.53337	1.69882	***	9.56e-19
Aconitate	C00417	Day 3-5	6.66157	0.757008	0.113638	6.66157	6.57788	5.94989	7.45695	***	9.56e-19
Aconitate	C00417	Day 5-7	23.6698	0.210229	0.00888172	23.6698	23.5172	23.5826	23.9096	***	9.56e-19
Adenine	C00147	Day 1-3	0.0491408	1.55e-17	3.16e-16	0.0491408	0.0491408	NA	0.0491408		0.812335
Adenine	C00147	Day 3-5	0.0491408	NA	NA	0.0491408	NA	0.0491408	NA		0.812335
Adenine	C00147	Day 5-7	6.70926	11.5357	1.71936	6.70926	0.0491408	20.0295	0.0491408		0.812335
ADP	C00008	Day 1-3	48.6554	0.444243	0.00913039	48.6554	49.1642	48.3446	48.4574	***	3.92e-09
ADP	C00008	Day 3-5	51.5936	1.11894	0.0216876	51.5936	50.3018	52.2176	52.2613	***	3.92e-09
ADP	C00008	Day 5-7	44.0595	0.332293	0.0075419	44.0595	44.0181	44.4106	43.7499	***	3.92e-09
Ala	C00041	Day 1-3	8.8855	0.194569	0.0218973	8.8855	9.0907	8.86215	8.70367	***	1.24e-19
Ala	C00041	Day 3-5	27.9657	0.791553	0.0283045	27.9657	28.8726	27.4138	27.6107	***	1.24e-19
Ala	C00041	Day 5-7	61.6793	0.370915	0.0060136	61.6793	61.684	62.0479	61.3061	***	1.24e-19
AMP	C00020	Day 1-3	36.5019	13.7719	0.377293	36.5019	22.4936	36.9877	50.0246		0.109295
AMP	C00020	Day 3-5	50.7133	4.89879	0.0965976	50.7133	51.9804	54.8541	45.3055		0.109295
AMP	C00020	Day 5-7	46.0283	2.66891	0.0579841	46.0283	47.1521	47.9516	42.9813		0.109295
Arg	C00062	Day 1-3	0.0022116	0.000390307	0.176482	0.0022116	0.00256473	0.00227755	0.00179252		0.561204
Arg	C00062	Day 3-5	0.00247138	0.000167524	0.0677856	0.00247138	0.00228184	0.00259961	0.00253269		0.561204
Arg	C00062	Day 5-7	0.00226471	5.1e-05	0.0225096	0.00226471	0.00230674	0.00220801	0.00227939		0.561204
Arg-Succ	C03406	Day 1-3	0.110206	3.54e-17	3.21e-16	0.110206	0.110206	0.110206	0.110206	***	2.67e-09
Arg-Succ	C03406	Day 3-5	4.91413	0.308095	0.0626957	4.91413	5.04189	4.56271	5.13779	***	2.67e-09
Arg-Succ	C03406	Day 5-7	0.0410503	0.0598988	1.45916	0.0410503	0.110206	0.00746407	0.00548088	***	2.67e-09
Asn	C00152	Day 1-3	0.223109	0.119178	0.534173	0.223109	0.103907	0.223154	0.342264	***	1.38e-20
Asn	C00152	Day 3-5	1.80574	0.178577	0.0988942	1.80574	1.85443	1.60787	1.95492	***	1.38e-20
Asn	C00152	Day 5-7	20.4126	0.146137	0.00715914	20.4126	20.2842	20.382	20.5717	***	1.38e-20
Asp	C00049	Day 1-3	8.71391	0.510253	0.0585561	8.71391	9.12387	8.87539	8.14245	***	1.67e-17
Asp	C00049	Day 3-5	17.7848	0.911049	0.0512262	17.7848	17.2808	17.2371	18.8365	***	1.67e-17
Asp	C00049	Day 5-7	27.9241	0.532171	0.0190578	27.9241	27.7134	27.5295	28.5293	***	1.67e-17
ATP	C00002	Day 1-3	49.3473	0.716023	0.0145099	49.3473	48.64	50.0718	49.3302	***	8.02e-10
ATP	C00002	Day 3-5	51.4446	0.599171	0.0116469	51.4446	50.8563	51.4234	52.0541	***	8.02e-10
ATP	C00002	Day 5-7	44.3309	0.638576	0.0144047	44.3309	45.0468	44.1259	43.82	***	8.02e-10
C	D07769	Day 1-3	41.6727	6.26667	0.150378	41.6727	40.7764	35.9024	48.3393	***	1.69e-07
C	D07769	Day 3-5	50.0409	2.41801	0.0483206	50.0409	49.9568	52.4998	47.666	***	1.69e-07
C	D07769	Day 5-7	25.6613	2.33104	0.0908389	25.6613	27.7724	26.0519	23.1596	***	1.69e-07
Carnitine	C00318	Day 1-3	0.00354514	0.000115482	0.0325747	0.00354514	0.00357986	0.00341628	0.00363927		0.463702
Carnitine	C00318	Day 3-5	0.0027103	0.000275048	0.101482	0.0027103	0.00259837	0.00302367	0.00250887		0.463702
Carnitine	C00318	Day 5-7	0.00276509	0.000823129	0.297686	0.00276509	0.00300681	0.0034403	0.00184817		0.463702
CDP	C00112	Day 1-3	54.3159	0.482218	0.00887802	54.3159	54.7962	53.8318	54.3197	***	4.03e-10
CDP	C00112	Day 3-5	55.0566	5.86389	0.106507	55.0566	52.5286	61.7605	50.8808	***	4.03e-10
CDP	C00112	Day 5-7	25.673	0.646424	0.0251792	25.673	25.6146	26.3466	25.0577	***	4.03e-10
CDP-choline	C00307	Day 1-3	NA	NA	NA	NA	0	0	0	***	3.94e-217
CDP-choline	C00307	Day 3-5	NA	NA	NA	NA	0	0	0	***	3.94e-217
CDP-choline	C00307	Day 5-7	NA	NA	NA	NA	0	0	0	***	3.94e-217
[truncated: 2,471 more rows]

## Sheet: Supplementary Table 5
Supplementary Table 5. Top 15 differentially expressed pathways identified by KEGG pathway analysis in multipotent basal cells and basal-derived luminal cells
	KEGG pathway	Fold enrichment	FDR
Enriched in multipotent basal	Glycosaminoglycan biosynthesis - chondroitin sulfate / dermatan sulfate	-4.78298	0.0121711
	Small cell lung cancer	-4.55522	9.09566e-11
	Glycosaminoglycan biosynthesis - heparan sulfate / heparin	-4.55522	0.00750706
	ECM-receptor interaction	-4.34816	3.46275e-09
	Renal cell carcinoma	-4.22028	9.70705e-07
	Ascorbate and aldarate metabolism	-3.96745	0.00781474
	Arrhythmogenic right ventricular cardiomyopathy	-3.90447	1.5925e-06
	Pentose and glucuronate interconversions	-3.79601	0.0057753
	EGFR tyrosine kinase inhibitor resistance	-3.63264	9.71116e-06
	Porphyrin metabolism	-3.49586	0.00574251
	p53 signaling pathway	-3.41641	0.000139548
	Focal adhesion	-3.26344	4.31679e-11
	Basal cell carcinoma	-3.25373	0.00117922
	AGE-RAGE signaling pathway in diabetic complications	-3.11198	3.7759e-05
	Axon guidance	-3.09553	6.66918e-09
Enriched in basal-derived luminal	Biosynthesis of nucleotide sugars	5.53275	0.000176427
	Amino sugar and nucleotide sugar metabolism	4.43955	0.000689763
	Aminoacyl-tRNA biosynthesis	4.16569	0.000176427
	Proximal tubule bicarbonate reclamation	3.6756	0.433849
	Propanoate metabolism	3.65189	0.204907
	Fructose and mannose metabolism	3.59392	0.161717
	Aldosterone-regulated sodium reabsorption	3.40477	0.195948
	Antifolate resistance	3.34607	0.351058
	Protein export	3.34607	0.351058
	Folate biosynthesis	3.11013	0.556527
	Metabolism of xenobiotics by cytochrome P450	3.10161	0.0275902
	Glutathione metabolism	2.92006	0.0613778
	Nicotinate and nicotinamide metabolism	2.76119	0.408313
	Drug metabolism - cytochrome P450	2.73341	0.134821
	Valine, leucine and isoleucine degradation	2.55358	0.32266

## Sheet: Supplementary Table 6
Supplementary Table 6. 1,712 genes with increased accessibility and 766 genes with decreased accessibility in UK5099-treated organoids relative to vehicle-treated organoids (fold change > 1.5x)
Increased accessibility with UK5099	Decreased accessibility with UK5099
Hnmt	Atp1a4
Gm4758	Scn4A
Igfl3	Ace
Bc117090	Tefm
Gm15031	Gm10125
A930003A15Rik	Cldn3
Scarna6	Ceacam20
Lhfpl1	Mir139
Ppp1R1C	Kcne1
Elmod1	Matn3
2310042E22Rik	Siglece
Rhox8	Gm9790
Slc45A2	Bpi
Casp14	Iqgap2
Sprr4	Zc3H18
Sdr16C6	Gimap3
Ptgdr	Thbs4
4933433G08Rik	Rbpms
Serpina12	Slc9A4
Ces1H	1700007P06Rik
3930402G23Rik	2010001M06Rik
Stc1	Dok1
5430401H09Rik	Plekhf1
Spata31D1A	Rfx4
S100A9	Plekhs1
Trim12A	Bnip3
Gm15133	Prss35
Gm6815	Sec31B
Dear1	Coa3
Olfr545	Gm7030
Mir327	Bcan
Gm7480	Pik3Ap1
Tcap	Klhl30
Pnmt	Sdpr
3110040M04Rik	Tspyl5
Gm9835	Ai836003
9430018G01Rik	Lama1
Ankrd7	Mrs2
Tmem196	Chad
Loc101055716	Ceacam2
Kprp	Wfdc13
4930533B01Rik	Tbrg1
Ctsm	Panx3
4833423E24Rik	Wbscr25
Lce1K	Bc048679
Gm5833	Baat
Mill1	Slc22A12
Sprr3	Aspa
Stfa3	Spns2
Gm9972	Mfsd7C
Loc101056167	Sec16B
Loc101056001	Zscan12
Krt76	Slit1
A130077B15Rik	Cd1D2
Oas1E	Cd1D1
Rlf	Sntg2
Aa619741	Olfr1358
Art4	Gramd1B
Ahsg	Mir688
Gm10913	Bc089597
Gm5416	Neurl1B
Ldhal6B	Sowahb
Tm4Sf20	Gm10791
Crnn	Gpr116
Vmn1R210	Il4I1
Bcl2L10	Ai314278
Wrnip1	Slc16A7
Muc15	Gm8883
Bc027072	C9
Gm12231	Adcy1
Skint1	Ear10
Erg	Tbata
Fcrlb	Vwa3A
Hist2H4	Cmtm2B
Loc101056146	A030009H04Rik
Pla2G2F	Upb1
Lect2	Tex35
Arhgap5	Sorbs2
1700030O20Rik	Ppm1J
A430071A18Rik	Ppap2C
Adam19	Trabd2B
Crygb	Gm11747
Cryga	2310016G11Rik
Rtp4	Prl2C2
Serpinb7	Nid2
Kcnq3	Zfp287
4921511I17Rik	Mir26A-1
Lypd5	B430010I23Rik
Pou2F3	9230112J17Rik
Cer1	Gm16325
Il1F5	4930503B20Rik
Gm9991	Phka1
E330014E10Rik	Gpr133
Armc3	Cacnb2
A930001A20Rik	Gm11052
Ces2F	Ceacam1
Ces2G	Ndufa9
Gm4847	Akap3
Gm19665	Hoxc12
1700012I11Rik	Hotair
Gpx6	4930428E07Rik
1810013A23Rik	Muc4
Olfr530	Ube2D1
Slco1C1	8030453O22Rik
Il19	Myrip
4930515B02Rik	A630001O12Rik
Gm10163	Sectm1B
Spag16	Tnfrsf8
Gpr81	Galntl5
Klk7	E130116L18Rik
Olfr323	Rpl31-Ps13
Ccr3	Gm8439
Gprin2	Mir692-1
Gm12866	Zfp862
Cyp11B1	Hexa
F830005K03Rik	Pid1
Lipn	Kcnb1
1700057G04Rik	Gatm
Trhde	Lcn4
Nipal4	Ubl4B
Krt84	Mrap
D830014E11Rik	A530010F05Rik
Htr1B	Sox3
D430036J16Rik	Gm4718
Olfr524	Pdlim7
Gm20752	Traf1
Klk8	Plcb1
Krt82	Cd200R2
Gm10099	Myo18B
Gm10493	Dhodh
Rdh12	Atp6V0A4
Vmn1R211	Gm14490
Pou2Af1	Gm12355
Gm13777	Gsdma3
Bves	Ttr
1810007C17Rik	Hcls1
Gdap1L1	Gm10282
Ksr2	Gm8098
H60C	Loc101056102
Phf11B	Cpsf1
Ucma	Abhd11
Galnt13	Slc38A1
Gm4265	Acaa1B
Gm6551	Rorc
Cckbr	Chrnb3
Zbtb21	Gm11578
Csrp3	Acvr1C
Rimbp2	Mn1
Gm10839	Spp1
Smcp	Mia2
Gm9897	Gm17660
Sypl2	Sparcl1
C8A	Ranbp17
Fmo9	Gm19967
Ptchd4	Klf8
Aqp9	Tmem213
Il1F9	Cpq
Mir146	Dok3
Serpinb11	Mir148B
Ifi27L2A	Akr1C19
Lce3F	Slc37A1
Atp6V0D2	Rln3
2410004I01Rik	Spink4
Gm20043	Scgn
Pradc1	Myl10
Cct7	Rgs8
Gm13199	Myo3B
F730035P03Rik	Map10
4931403E22Rik	1600010M07Rik
C1S	Slitrk2
Popdc3	Fam189A1
Loc101055659	A930009A15Rik
Dkk3	1700061I17Rik
D6Ertd527E	Dmbt1
1700061F12Rik	Gm12538
Crabp1	Fn1
Kcnj12	Zfp202
Aa066038	Fbn2
Gm10926	Mrgprf
Gm5086	4930448C13Rik
Mest	Cyp2F2
Mir335	5430421F17Rik
Scn5A	Gm19846
Thbd	Rnase6
Gm6565	1700003H04Rik
A530079E22Rik	Pla2G16
Gm2436	4933400L20Rik
Srp54B	A4Galt
Lrrc4C	Rxfp4
2010005H15Rik	Adam32
Gm2085	Psg22
Rab44	Ramp1
Cyp4F18	Kcnf1
Gm6750	Hepacam
Adarb2	Taar5
D730002M21Rik	Taar6
Hist2H2Aa1	Best3
Hist2H3C1	Loc101055686
Csta	Map7D2
Abca12	Abcb1A
Nox3	Sort1
Defb9	4933427I22Rik
Gm6195	4933411E08Rik
5830473C10Rik	A730043L09Rik
Gm16973	Hsd17B11
Gpt	Ai847159
Tslp	Mir9-3
Gm14492	Pyurf
Tnnt3	Spint5
Grid1	Gm10641
Gm12709	Scrn1
Tctex1D1	Plac8
4930447J18Rik	Ces4A
Ugt1A10	Csf2
Ugt1A9	Pla1A
Ugt1A7C	Slc15A5
Ugt1A6B	Clca4
Gm15708	4930425K10Rik
Gm6438	Gm5108
Gm5161	D130040H23Rik
Vwc2L	Ccdc101
4921525O09Rik	Dnahc7A
Sfrp1	4930545L23Rik
Mir218-2	1700036G14Rik
Colec12	Ai481877
Serpinb13	Sectm1A
Gm17388	0610007P14Rik
Slfn4	Frem2
Slfn3	Prkar1B
Tmprss11G	Gm10015
Sepsecs	Pilra
Ascl2	Ak8
Gm10705	Hdc
Kcnj5	Akr1C12
Cd93	Ccdc141
Mmp10	St6Galnac1
Sgk3	2310005G13Rik
Gria2	Cd19
Cyp2J9	Gm13704
Hoxc4	H2-Q2
Slc23A1	Gja10
Fam179B	Gpr141
C1Qtnf7	Gm5420
Krt12	Sdr16C5
Lce3D	Loc100862305
Lce3E	Sh3Gl2
Mbd1	1700022H16Rik
Krt77	Fam132B
Casr	Bsnd
Ly6C2	2010300F17Rik
Tnfsf4	Ambp
Gm10154	Kif12
4930542C21Rik	Lage3
Krt40	Cntd1
Krtap3-3	Hrh2
Krtap3-2	Tppp3
Tmigd1	Otogl
Ivl	D030046N08Rik
Gm10724	Fam69C
Nqo1	Gabrp
Gm7301	Batf3
A230001M10Rik	Dupd1
Gm12505	Alox12E
4921531P14Rik	4930455B14Rik
Krt31	Fhl5
Scgb3A2	Klhl6
Gm94	Adrbk2
Chst15	Atp13A5
Ano2	Nr5A2
Klf12	Gadl1
Ccdc58	Ptprb
Gm11545	Mcoln3
Cyp2D26	Bc024582
Clpsl2	Ffar4
Clps	Vill
Af357426	A730036I17Rik
Guca2A	Fendrr
Plcz1	Foxf1
Sez6L	Dysf
Bb114351	Trmt2B
Crisp2	4930511E03Rik
Rhag	Cartpt
Bc006965	Itga9
Il12Rb2	Lrit3
Spink7	Fam78B
Gm10443	Stk32B
Aqp7	Tdrd5
Gm4832	Ropn1L
Serpina3A	4932702P03Rik
Serpina3B	Cradd
Grap2	Rnase1
Ptprt	1700001D01Rik
Pkd1L3	Bc021614
Svep1	Galnt11
Lrig3	4930564K09Rik
4930471G03Rik	Gm10177
Rab39B	Tmprss3
Lce3A	1700040L02Rik
Klra2	Trbv12-1
Casp12	Trbv13-1
4831440E17Rik	Trbv12-2
Ppfia2	Trbv13-2
Frem1	Pdlim3
Gulo	Msra
Cacna1I	1700012B09Rik
2810407A14Rik	Gca
Stk38	Cytip
4930455D15Rik	Pgr
4930565D16Rik	H2-Q6
Kcng3	Gm20255
Gm20567	Gm19937
Gm10059	2810039B14Rik
Zfp750	1700018B08Rik
Ktn1	1700030M09Rik
Tiaf2	Ntn1
4930402F06Rik	Prr18
Zc3Hc1	Ceacam9
Procr	Cmpk2
Clstn2	Ppfia4
Rbp2	Ccdc85A
Mir491	Spata31D1D
Wnt3	4930528D03Rik
Usp40	Rnf183
Lypd8	Mettl7B
Slc24A3	Fgf23
4930572O13Rik	Ecel1
Efcab1	Adamts3
Gm10556	Gm10420
Rcbtb2	Gm10224
Au016765	Cd177
P2Ry13	Nkx2-9
Mmp1B	A730049H05Rik
Miat	Fam181B
Svil	Soga2
Fam135B	Loc101056204
Shfm1	Ropn1
Cnot2	Mpv17
Cd101	Gm19343
Gm16287	Trim15
4930441J16Rik	Sftpb
A530088E08Rik	Sbspon
5830432E09Rik	Sox30
Dynap	Fat3
Ccdc23	Alpk3
Vmn1R223	Igsf5
Hyi	Herc6
Gm19717	Foxp2
Tbc1D19	Adamts15
Loc545966	Gm6801
Il22Ra2	Fbln5
Pde6H	F13A1
Atg13	Srms
Gm10636	Bc051628
Mkks	Loc101056241
Pcdh12	Rny3
Wrb	Rny1
Sptssb	Gm10113
F530104D19Rik	Loc215866
Oaf	Itga7
Hspa5	D030025P21Rik
Mir15B	Rhoc
Mir16-2	Clmn
Dph3B-Ps	Ildr1
Tfr2	Nkx3-1
Snf8	Rarres2
S100A8	Epha5
Xpnpep2	1700091E21Rik
Gm19854	Pla2G2A
Tlr7	Fam24A
Il2	Plxnb3
Gm21691	Gm20759
Gm13119	Spata3
Gm16497	Igsf21
3110039I08Rik	Lmod3
Serpina3I	Slc35D3
Rnf152	Igsf6
Gm10029	1700020N01Rik
Nppa	9630028B13Rik
Mndal	Ncf1
Cd200R3	Cdx1
Ccdc122	Defb35
Krt35	Defb13
Prickle2	Htr1F
5830403M04Rik	Klk1B27
Mir3085	Plch1
Mesp2	Clec4A4
Fam179A	Adam3
Loc100861934	Loc100504245
Spon2	Sult1A1
Defb50	Gpr50
Defb2	Itga4
Ppp1R14C	Apol11A
5330438D12Rik	Apol7C
Cyb5R2	Ppp1R3C
Gm19434	E130119H09Rik
8430419L09Rik	Adipoq
Ndp	Lrat
4930555G01Rik	4930442L01Rik
P2Ry4	Stmnd1
2310034O05Rik	D730045A05Rik
Gm9456	Elfn1
Efhc2	Mov10
Tril	Wfdc12
Rbpms2	Wfdc15A
Trh	Otp
Mfsd3	C030007H22Rik
Recql4	Cyp4B1
Snx20	Gm5860
Pramef12	Slc4A4
D530049N12Rik	Prom1
A530053G22Rik	Rsad2
Eif2B3	Gm15429
Dpep3	Slc15A2
Tgm3	Lrrc61
Grik1	Plekhd1
Mapkbp1	Naip1
Fkbp9	Plxnc1
Krtdap	Loc101056100
Ces2A	Cdh17
Psg18	Spata16
Rptn	Slc9C1
Gm7854	Gcsam
Taf1B	Adcy8
3110021N24Rik	Tff3
Bc023829	Tff2
H19	Col6A5
Mir675	Gja5
Loc101056149	Gm11190
Tnfsf18	Lyrm9
Cntn1	Rassf2
Icos	4933400F21Rik
Wdr52	Slc27A2
4930455H04Rik	Zeb1
Svopl	Tm6Sf2
Gm9948	Gripap1
Gm19935	Trav15-2-Dv6-2
Cd5L	Plekhb1
Fcrl1	Snord85
Peg10	Gm6994
Gm19990	Rtn1
Rps15A-Ps5	Muc5B
Pinx1	Wbp2Nl
Etv3L	4930563I02Rik
Ftsj1	Cx3Cr1
4930568G15Rik	Ai467606
Loc101056244	Tnfsf10
Orm1	Ccdc151
Tollip	Pifo
Xdh	Alox15
Caap1	Sobp
Gm5919	9030612E09Rik
4930438E09Rik	Dpp6
Acsl6	Neurod6
Olfr543	Gm3279
Olfr544	Foxi3
Fam81A	Krtap5-3
A930006I01Rik	Elfn2
Krt1	Defb42
Faf2	2700070H01Rik
Fam131B	Apba2
Dynlrb2	1700010H22Rik
Hgd	Mfap2
Clca6	Gm11472
Loc101055719	Il27Ra
Atp6Ap1L	Loc100048345
Prl2A1	Klhdc7A
Mc1R	Lix1
Ift80	Gm8420
Actl9	Gm2541
Arhgap44	Lrrc63
Nutf2-Ps1	Lcp1
Tmem150B	Gm15628
Hal	Ctla2B
Sult5A1	Tpbpb
Cwc22	Gm4924
Dnaja4	Plcl2
Cpeb2	Gm5111
Gm17384	Dscam
Mreg	Tnfrsf11B
Mgll	Gm12680
Dtx2	Lrrc10
Krt72	Ccdc178
Gm4130	Prl2C5
Casp1	Gm20310
Fgfr1Op	Krtap3-1
Fscn1	1700065J11Rik
Hist2H3C2	Sulf2
Hist2H2Aa2	Mir32
Ercc6L2	2610019F03Rik
D630023F18Rik	Ppnr
Fam220-Ps	Chrdl2
Palmd	Chrm3
Zfp872	Gm9883
Atmin	Foxr2
4930429F11Rik	Rragb
Nrxn1	Ano4
Sptlc3	Cyyr1
Gm10024	4930428G15Rik
Gm10142	Omg
Il11	Myh3
Tmed10	Gdf6
Acsl4	Olfr314
Il21R	Fam183B
Upf2	Loc171588
Mbip	Kcnma1
Pkhd1	Atp2A1
Mir28	Epha3
Eif2C5	Slc26A3
Tex13	Anks6
Ear6	Colgalt2
F11	Selenbp2
Ccl20	9630028H03Rik
Myh1	Gnb4
Wnt2	4931419H13Rik
Rabggta	1500012K07Rik
Gm3934	Gm10865
Gm7538	Lgals9
Cav1	Serpinb9
Gm5544	Prss27
Cd180	Nr1H5
D330045A20Rik	Kcnc1
Rgs1	Lbp
Heph	Gm17455
Elavl3	Rdh7
Cd34	Hs3St5
Inha	A830018L16Rik
Srpx2	Trem2
Ccdc113	Treml1
Gm6616	Rgs4
Ntf3	Pla2G10
Rpl11	1810007I06Rik
Aknad1	Fam174B
Slc7A13	B830017H08Rik
2210404O07Rik	Car15
Gm8773	Catsper1
Perp	Cst6
Npy5R	Gm19274
Ugt1A6A	Prlr
Aym1	Lrrc66
Gif	C1Ql2
Mrpl16	Rasal1
Prss12	Dio3Os
Klk10	Mir1247
Alk	Dio3
1700095A13Rik	Rbm44
Itgbl1	Htr3A
Kcnk10	A730089K16Rik
Peg12	Astn1
Pgap1	Adamts14
Figf	Sstr1
Gm20758	Gm10258
Ndrg1	Defb29
Gabbr2	5930403L14Rik
Mir148A	Gm13111
Fam19A1	Au023762
Lrrfip2	Fam180A
4930443O20Rik	Pamr1
Cd36	Flt4
Adgb	4933417O13Rik
Kctd16	Ighd
Mll3	Ighm
Cilp	Ighj4
Rps4X	Ighj3
Cdc27	Ighj2
Atp1A1	Ighj1
Casp4	Ighd4-1
Trim72	P2Rx2
Gm19366	Gm19385
Gm5045	Sync
Mir1946A	Sctr
Smco1	Crybb3
Rnf168	Myl9
Lmf2	Kctd14
Loc101056044	Gm933
Gm9785	Gucy2D
Ebna1Bp2	H2-Q7
Zap70	Gm8752
D4Ertd617E	Prss2
Duoxa1	Slc10A2
Igfbp4	Ankrd1
Mir152	Gm379
Tmem45A	Lmo3
Gm9803	Il17C
Krt32	Cyba
Gm9944	Gm9968
Retn	Gm10248
Gimap8	Zeb2
Armcx1	Mir5129
6330411D24Rik	Krtap5-1
Slc7A6	Krtap5-4
Crct1	Rxfp1
Nipal1	1700006H21Rik
Duox2	Cyp2G1
Duoxa2	Spata22
Rps12L2	Noxa1
S100A7A	Faim2
Slc16A9	Echdc2
Gm10603	Gys2
Emp1	Nos2
Gpr27	Hapln4
Agxt2L1	Ubash3A
Klrg2	Il16
Flt3L	Gm20169
C030048H21Rik	Mcf2L
Pex19	Col9A2
Gm16894	Serpinb9B
Bcas2	Hist1H2Ba
Mir708	Hist1H2Aa
Dnajc13	Mospd4
Diexf	Gm16619
Tdrd3	Mup5
Cnpy2	Ticam2
Erlin1	2810471M01Rik
Klk9	Gm16050
2210013O21Rik	Ihh
Gm3853	Trpv5
Katnbl1	Acsf3
Lgals4	Tas2R118
Gm10094	C130023O10Rik
Prkar1A	Entpd8
Gm15453	Fbxl7
Vmn1R45	Kit
0610009D07Rik	5430425J12Rik
Zfyve26	Psg19
Gm4123	Ush1C
Gab3	Otog
Rgs22	Mme
Gnpda1	Cyp2D22
Slc6A4	Ugt2B35
Ptger2	Cpxm2
Ociad2	Gm536
Cd96	Pomc
Mir211	Omp
Loc101055910	Oas1D
Loc101056215	Cd300C
Cpvl	Gng10
Tgm1	Lrrc32
Gm17252	Cldn16
Krtap4-2	Tek
9230116N13Rik	Abca6
Ddx59	Loc100503002
2310015B20Rik	Gm2545
4930511A02Rik	Tagap
2010310C07Rik	Gm8973
Smyd5	Grm4
Fuk	Lrrc9
Gng8	Spp2
Sbpl	Lrp2
Gm20744	Gm15688
Slc25A15	Unc5C
1810012K16Rik	Zfp105
Robo1	Vmn1R40
Fabp12	Bhlha15
Bc026585	Dspp
Ly6D	Adra1A
Cask	Gucy1B2
Meiob	Mir455
Zkscan4	Plekhg4
5730508B09Rik	1700060C16Rik
Zfp414	Evi2B
Pram1	Evi2A
Gm5127	Fer1L4
Tmprss12	Trcg1
Mthfd2L	Cd300E
4930483J18Rik	Capns2
Loc100502777	Tcp10A
Tiparp	Cuzd1
Fbxo7	4922501L14Rik
Nfat5	Mir592
Tmem150C	Shisa2
Alkbh4	F2Rl2
Gm15880	Krtap10-10
Ak157302	Gm10318
Loc101056137	Nfasc
A930019D19Rik	Mir711
Kcnd2	Krt18
4931422A03Rik	Khdrbs3
Tlr9	Mroh2B
Ccl22	4930433B08Rik
Gm14025	E030002O03Rik
Shank3	Gm7406
Slc9B1	9330117O12Rik
Wdr72	Pip
Col6A4	Sval2
Kcna10	Gm10826
Lrfn3	Kcnt1
5330417H12Rik	Prss38
Gpr113	Abcc2
9930038B18Rik	Gm10768
Emilin2	Syndig1
4930471L23Rik	Rnf165
4930405D11Rik	Grp
Acp6	Lcn8
Bc021785	Lcn5
Fzd6	Gm5155
Antxrl	H2-Q5
Csmd3	4833403I15Rik
Fam20A	Vmn1R216
Kansl1L	G6Pc
Stk31	Tex19.2
Mipep	4930405P13Rik
Zfp455	Sh2D1B1
Pax4	Tmem178
Ampd1	Olfr1450
Ccl21A	A230009B12Rik
Ryk	Mir3967
Polr2M	Klhl1
Loc101055886	Slc24A5
Tmem136	Ube2U
Orm2	D430019H16Rik
Crim1	Atp8A2
Loc101055707	Lyg1
B930003M22Rik	Upp2
Dynlt1A	Gm10260
Ppp1R2-Ps1	Asb5
Actr6	4933401D09Rik
Gm14410	Mcpt4
Harbi1	Tmem236
1700080O16Rik	Meox2
Mapk15	Naip6
8430437L04Rik	Galnt5
Gm10862	B3Galnt1
Gm12844	Gm12830
Gm5077	4933402D24Rik
Crb1	Slc6A7
4933436E23Rik	Slain1
Gm10355	Pld5
Mir30C-2	Spic
Tigd4	Olfr372
Mir3090	4933430N04Rik
Wfdc17	Gm10499
Wfdc18	Clnk
Fus	Gm20740
Il1F6	D830044D21Rik
Npff	Gm16379
Enox1	Cyp26C1
Slc10A6	Olfr378
Dennd2C	Mir5127
Grhl3	Piezo2
Rel	Glp2R
2310068J16Rik	C2
Prlhr	4930540M03Rik
Ripk4	Cpz
Efcab5	Sult1B1
Nccrp1	Cnpy1
Sema5A	Adamts12
Nsf	4930406D18Rik
Ppp1R16A	Postn
Gm8364	Dusp27
Tspyl1	Nrg4
Rln1	Muc20
1700020M21Rik	Trpv6
Hao1	Catsper3
Jarid2	1700054K19Rik
Krt74	Asb18
Lacc1	Tat
Gm13293	Lmcd1
1700063K16Rik	Gm609
Opa3	A730046J19Rik
Ttk	3110009F21Rik
Cstf2	Scgb3A1
Cenpn	Slc38A4
Elavl2	Loc101055986
Dpp4	Gm3985
Mir99A	E330023G01Rik
Mirlet7C-1	E430002N23Rik
1700084F23Rik
4933440J02Rik
Shc3
Wdr65
2610002M06Rik
Fam46D
Glrb
Srebf2
Hnrnph2
Gosr2
Defb10
Bbox1
Ncaph2
Ebf3
Trim34A
Ptpre
Il1Rl2
9330154J02Rik
Tpbg
Lce1M
Mir205
Hpgds
Atf1
Tgfbr1
Cdhr3
4930542D17Rik
Gpr111
Mir1955
1700018A14Rik
4930567H12Rik
Epn1
Gnat3
Tas1R3
Bc107364
N-Th2
Utp20
Sub1
4930430D24Rik
B3Gnt9
Asah2
Gm13474
Aig1
Mgat5B
Sprr2I
Ugt2A1
Itih4
Fgfbp1
Olfr432
Arhgef12
Trmt112-Ps2
Gm5786
Samd3
Ywhab
Gm17491
Ddr2
Ube2N
2310026I22Rik
Gbx1
1700101G07Rik
Fgfr3
Adnp2
Cd209G
Lipm
Rapgef4
Avpi1
Col17A1
Ptges
Niacr1
Mbnl3
4930538K18Rik
1700001G17Rik
Dpep1
Prokr2
Gm8817
Timm17A
1700028I16Rik
Pnrc2
Cdhr1
Als2Cr12
Mirlet7I
Gm6134
1190003J15Rik
C330022C24Rik
Cops7A
7530420F21Rik
Gm8213
Snord111
Cog4
Mylk3
Ablim3
Clmp
Gm11413
Trp73
A630033H20Rik
Dlx5
Smpd2
3830408C21Rik
Krt6B
4930430F08Rik
1700017N19Rik
Chl1
Glce
Lcmt2
Adal
Skint7
Lin28B
Hmcn1
Enoph1
9430083A17Rik
Mir3068
Nrp
Slirp
Bzw1
Tmem106A
2310003H01Rik
Tfdp2
Ostc
Dsg1B
Usp4
Vta1
2410133F24Rik
8030451A03Rik
Gm7628
Rnpc3
St8Sia1
E230015J15Rik
Slc2A13
1700064M15Rik
1700123I01Rik
Mpo
Gm10755
Pof1B
Fbxo15
B230325K18Rik
Pycard
Slc6A20A
Rnf208
Spo11
Gtf2E2
Nxt2
Gm20038
Zik1
1700112E06Rik
Krt42
Gm266
Col28A1
Gm10648
Aadacl3
Cmc2
Il20Rb
Cdcp1
Twf1
Rarg
Gpr160
A830010M20Rik
Asic2
Ctla4
Phlda3
Fam160B1
Tcfl5
Gm19797
Ai747448
Loc101055998
Slc35B1
Pqlc1
1700020G17Rik
Dapl1
Jmy
Aox3
Erdr1
Ccrl2
E230008O15Rik
Prdx4
Nags
Tmem101
Gm14418
Gm11559
Ccdc181
Tbc1D8B
Senp8
Inpp5D
Gm12367
Lekr1
4931428L18Rik
Sord
Snrk
Ckap4
Gm9796
Slx4Ip
Sirpa
Bc048546
Igsf10
Olfr1373
Nos1
Akr1C18
1700016H13Rik
1700023L04Rik
Gm10639
Tmem132C
Ctnnd2
Apold1
Gm19656
Gm10144
Galnt1
Angpt4
Apobr
Il27
Layn
Tldc2
Prss42
Klf14
Hc
Fmn2
Lbx1
Ttyh1
D030047H15Rik
Hist1H1E
Srek1
A930018P22Rik
1700016L21Rik
Gm10866
Shq1
Bmpr1A
Slc36A3
Gm608
Fam26D
Gm4278
Mir30A
Tiam1
Csde1
Nras
Ptprq
Grid2Ip
Gm16861
Nudt16L1
Rrp1
Lrpprc
Dram1
Timp1
Gm10068
Gm7283
Tceal8
Larp4
Cstl1
Rnf145
Fgf20
Gm19344
2310008N11Rik
Tmed8
Samd15
Zwint
Slc17A8
Gm4613
Zfp334
Phka2
Trim29
Fbxl21
C1Ql1
Cpa5
Gm410
Robo2
Usp16
4930578I06Rik
Msto1
Piwil2
Fetub
Wdr43
Tmem186
Pmm2
Ccl17
Nlrp3
Olfr222
Slfnl1
Pgbd1
Rab10
Serpinb1A
Cyp7B1
Tango6
1700104B16Rik
Wnt3A
4930483K19Rik
Hoxa11As
Smoc1
Mir3067
Eif1Ax
Prpf40B
Jag1
Gm6432
Gjb6
Srsf10
Npepps
Tpd52L1
Emc4
Af357425
Malat1
Msl2
D16Ertd472E
Arap2
Dse
Mettl7A1
Jhdm1D
Gda
Loc101056203
Fam105B
Hnrnpc
Krt16
Ptpn13
Cotl1
S100A3
A230028O05Rik
Bend6
Tnc
Klkb1
C330046G13Rik
Mir5112
Tmco5
D330050G23Rik
Prg4
Bloc1S5
Mmp9
Sycn
Gm2788
Ypel1
Cdc42
Ai314180
Gmds
Lpo
7530428D23Rik
4930474M22Rik
Itprip
Lsg1
Ogdh
Zfp772
Vmn2R29
Xrcc6
Nhp2L1
Lca5L
Exosc7
Clca3
Hrh1
Cep70
Cadps
Cd248
Gm10335
Gng2
Clca2
Acta2
Mobp
Tnpo3
4933426M11Rik
Gm13213
Zfp683
Lman1L
Fam120Aos
D030068K23Rik
3300005D01Rik
Slitrk6
Zfp654
Lrrc4
Gm1647
Pdzk1Ip1
Stra8
9430008C03Rik
Stab2
Spink5
Gm4983
Rsc1A1
Gtdc1
Smap1
Nob1
Tacc2
Mir3087
Fam98B
Akirin1
1700063D05Rik
Hexim2
E130008D07Rik
Smim19
Zmat3
Olfr1359
Gm9964
Orm3
Nipbl
Ubn2
1700003G13Rik
Ptger3
2010003K11Rik
Ccdc88B
Grin3B
Tmem259
Duox1
C630050I24Rik
Mrpl3
3110001D03Rik
Mlana
Epsti1
Slc20A2
Ggta1
Rnu3A
Xrn1
Clec2G
Mrpl39
Cbs
Fam63B
Snrnp48
Eif1
Mir5115
Ifi202B
Tigd3
4930445E18Rik
Ptprc
Pcdh17
Krt33B
Mir3110
Pim1
Irak4
Rslcan18
Loc101055834
Gm15638
Ctdspl2
Casp6
Rdx
Fam76B
Rgs6
R3Hcc1L
Cys1
1600014K23Rik
Mb21D2
Wdr54
Oasl1
Ddx1
Ifnk
C130021I20Rik
4930405A21Rik
Zfp467
Esm1
Gm12695
D730001G18Rik
Mocs2
Mapk1Ip1
Ppp2R2D
Trpv1
Nmrk1
Megf9
Wtip
Fam63A
Zbtb3
1700110C19Rik
Tssk1
Tssk2
F8
Fundc2
Nlrc4
Gbp6
Zfp946
Nov
Arhgef15
4933428C19Rik
Cerkl
Ddx3Y
Spred1
Ddo
Mir5134
Rttn
Mical1
Mapk6
Gon4L
Prrt3
Cldn8
Erbb2Ip
Loc101055955
Cnn2
Ganc
Rhbdd2
1110006O24Rik
Dock8
Fem1B
Gm21388
Pabpc1L
Emc3
Tgm6
Loc100861953
Tle4
Tradd
Bod1
2310036O22Rik
Arhgap25
Myo6
Gpx1
1700007L15Rik
Cd69
Gm757
2310002J15Rik
Gm10278
Krt17
E030018B13Rik
Cep164
1810037I17Rik
Dennd4A
Ccl8
Tagap1
4931440P22Rik
Ruvbl1
Lrwd1
Gm9926
Chchd4
Tmprss13
Ppil6
4930519D14Rik
Ada
Itih5
Mmp3
Tsen34
Rps9
Akap10
Tppp2
Snord83B
Sct
Slit3
Lor
Ctsc
Smim9
Htr5B
Arhgef9
Mxra8
Mir3066
Fmo5
Syngr4
Fut10
Lrrc7
4930593C16Rik
1700039E15Rik
Tmem194
Loc101055725
Igkv14-130
Shisa3
Zbtb4
Afap1
Snupn
Pnpla6
Klk11
Rnf17
Kcnk7
Zkscan6
Dpyd
Gm20036
Flrt2
Mau2
Chaf1A
Fam83C
Bmp1
Trim13
Aldh16A1
Ids
Ndufa1
Rnf113A1
1700001K19Rik
Hif1A
Actl6B
9230110C19Rik
Adam28
4930581F22Rik
Trim47
Mir1962
Heca
Hectd1
St3Gal1
4930486F22Rik
4931406H21Rik
Gm3142
Als2
Cxcr4
H2-Dmb1
Ccny
Klk12
4930429B21Rik
Orai2
Zfp92
Trex2
Slc6A8
Pde10A
Pcm1
Gm15987
Klf10
Gm2447
4930461G14Rik
Rpl12
Snora65
Gm10790
Klk6
Ranbp9
Gm16998
Mbnl2
Cep57
Plagl2
Zfp941
Bc064078
Ccni
A4Gnt
Inpp1
Ammecr1
H2-M2
Olfr110
Loc666331
Antxr2
2410137F16Rik
Tm6Sf1
Baz2B
Zg16
C2Cd2
Acer1
Zdhhc9
Snx27
Rpl5
Defb1
Pld1
Slc35G3
Cyp1B1
Top1Mt
Foxk2
Polg2
Ddx5
Mir3064
Wipf3
Gm815
Gm5785
Agmo
Susd3
Gtf2A2
E030003E18Rik
C730002L08Rik
4922501C03Rik
Pex11B
Pramef8
Ly6I
Krt24
Rala
Slc2A9
Gm10131
Gopc
Nepn
Zmynd11
Tmem255A
Car12
Gja1
Smc4
Rasgef1B
Ano3
Grm5
Cpne7
Uspl1
Dnaja2
Atp13A1
Gm10463
Gm826
Has2As
Cd164
Trps1
A930016O22Rik
Top2A
Pus10
Phldb1
Nudt5
Gm16519
Adcy5
Banp
Loc101055818
Krt9
Esrra
Bb019430
Plaa
Vps13A
Aqp3
D630033O11Rik
Supt16
Ccdc87
C1Ra
Olfr95
Tshz3
Lhfpl3
Cxcl17
N-Ts2
Uqcrfs1
Spcs1
Fam49A
Tlk2
Tmx3
Paics
Srp72
Afg3L1
Srrm4
Fancf
Abi3Bp
Gm12778
Tram1
Aurkaip1
Ip6K2
Crk
D930015E06Rik
Zfp853
Gm20750
Mtbp
Ndufb11
Lipg
Defb4
Dsp
Ppp2R5C
Clint1
Trip6
Clpx
Rnmtl1
Ifi204
Clock
Pi15
Rps12-Ps10
Hnrnph1
Rapgef3
Gm5091
Gm10388
Utp6
Myrfl
Pkhd1L1
Acbd6
9230115E21Rik
Hoxa1
Gm15051
Dntt
Opalin
Commd8
Mcrs1
Plp2
Bnip1
Mir29A
Mir29B-1
Cpe
Zp1
Mtch2
Scgb1C1
Tet2
1700028B04Rik
Arhgap30
Cd59A
Pglyrp2
Gm17767
Gm15340
2610002J02Rik
Ear14
Nploc4
A3Galt2
Mfsd1
4930423M02Rik
Syce1
Pak3
Acsbg2
Cdc42Bpa
Atg16L1
Grtp1
Klrb1B
Dock10
Caly
Chit1
Rac1
Prpsap2
Rhod
Bend5
Tsc22D2
Wisp1
Mtm1
Bc018507
Pik3R4
Ppip5K2
Gin1
Lurap1
Exoc1
Pusl1
Acap3
Atp5Sl
B3Gnt8
Mybbp1A
Car5B
1700012D01Rik
Anxa7
Kcnip4
Lypd1
Gm10560
Scrn3
Slc6A1
Nsun7
A530016L24Rik
Gm16340
Slc34A1
Hnrpdl
Exog
Mppe1
Caskin2
Fabp2
Zdhhc2
Pdcd7
Adcy2
Tmem47
Cul4A
Atp6V1E1
Gm4610
Pdpk1
Pnpt1
Rusc1
Fdps
Bpifc
Dsg3
Ccnl2
Cep95
Os9
Atp8B2
Slc9A6
Sltm
Zcchc4
Gzmk
A830005F24Rik
Dusp5
Gfra2
Prss32
Eif4Ebp2
Cd2
Syt9
Pion
Limd2
F2
N4Bp2
C230081A13Rik
Glt8D1
Il17Rb
Hoxd1
Gm8841
1700010B13Rik
5930412G12Rik
Mir713
Il1Rap
Wdr59
Gm15776
Fam60A
3010003L21Rik
Ak2
2310014F06Rik
Itsn2
Ankrd11
Mrgprd
Hmgn5
Gm6860
Plekhn1
Klhl17
Noc2L
Chid1
Gm5678
Gm14305
Diras2
Ginm1
9130230L23Rik
Bc029722
Eif6
Haus1
Chuk
Ptgs1
Bc051142
Zfp81
Lipk
Cenpq
1700011E24Rik
Taf15
Mmp28
Fancd2
Blzf1
Rdh10
Zdhhc13
Prph2
Rcc2
Gm19880
Aim2
Gm5784
Fam71E2
4930480G23Rik
Ttpa
Rai2
Iqcj
Pank1
Fosb
Tmc7
Slc14A1
Cadm2
Nppb
Gnb1L
Tnfrsf18
Cpsf3L
Itm2B
Sox15
Sidt1
Rapgef5
Slc6A18
Gm19463
Gm10584
S100A10
1700021P04Rik
Ube2V2
Nck2
Kcna4
Ace2
Hoxa11
Smim13
Mtmr3
Gm6416
1700093K21Rik
Rn7Sk
C920006O11Rik
Myl4
Ppic
Calm5
Mir760
Prl6A1
Fam209
Sycp2
Ppp1R3D
Fam217B
Tekt3
Klrc1
Gsr
Pvrl1
A630023A22Rik
Anxa8
Ndel1
Ay074887
Psma4
Pds5A
Rbm34
0610009E02Rik
Gm20257
3632451O06Rik
Tmem165
Isl1
Alg1
Lzic
Cebpa
Ndrg2
4932443I19Rik
Kctd15
Mmd
Lrguk
Tg

## Sheet: Supplementary Table 7
Supplementary Table 7. 1,147 genes with increased accessibility and 336 genes with decreased accessibility in lactate-supplemented organoids relative to vehicle-treated organoids (fold change > 1.5x)
Increased accessibility with lactate	Decreased accessibility with lactate
Olfr545	Trbd1
Lhfpl1	Trbj1-1
Serpinb11	Trbj1-2
Spata31D1A	Trbj1-3
Slc45A2	Trbj1-4
Tm4Sf20	Trbj1-5
Sprr4	Trbj1-6
3930402G23Rik	Trbj1-7
3110040M04Rik	Ifi203
Crygb	Oca2
Cryga	Zfp933
Col6A4	Aqp4
Adcy2	Slc51b
Gm10705	LOC101056204
A930003A15Rik	Eras
Loc101055776	Caln1
Gm6750	Wscd2
Sypl2	Catsper1
Rhox8	Cst6
Pla2G2F	Trim32
Ptgdr	Slc46a2
Rlf	C530050E15Rik
Gm5161	Habp2
Loc101055716	Adamtsl1
Gm13199	A730089K16Rik
Gm19665	Gm20740
D6Ertd527E	St8sia6
Serpina12	Alox12e
4833423E24Rik	1700123O12Rik
Art4	D7Ertd443e
Gm6557	Gm15958
Muc15	Chst12
Aim2	Shisa3
Lipn	Enthd1
Bc117090	Trem2
Ldhal6B	Treml1
Aa619741	Rdh8
Mir1936	Pgm5
Sfrp1	Mir139
C8A	4932416K20Rik
Krtap9-3	AF357426
Gm11938	2210414B05Rik
S100A9	Agbl1
Ces2F	Gpr123
Ces2G	Ighd
Kctd16	Ighm
Ktn1	Ighj4
Loc545966	Ighj3
Gm15558	Ighj2
Gm7420	Ighj1
Igfl3	Ighd4-1
1700057G04Rik	Rrad
Trim31	D030025P21Rik
Casp14	Pitx1
Tcap	Gpr113
Pnmt	Ephx2
Crnn	4930525M21Rik
Fhl1	Havcr2
Ces2A	Mir341
Mest	Mir1188
Mir335	Prl7d1
Tfr2	Atp8b4
Gm16379	Klhl6
Bc027072	Rpl31-ps21
Gm9944	Catsper3
Peg12	Adam12
Tmem196	Gm6970
Lrig3	Cpxm1
Sult5A1	5730480H06Rik
Aldh1B1	Fam181b
Abca6	Ptprm
Sdr42E1	Zmat4
Ppp1R1C	Rny3
9430018G01Rik	Rny1
Gm10544	Efcab6
Vsig1	Omg
Gsx2	Mir670
Adarb2	Bckdhb
Calcrl	Gm7457
Gm12866	Col5a3
Aadacl3	Gm4392
Gm2904	Gadl1
Lix1	Wfdc8
4931403E22Rik	Wfdc6b
Slco4C1	Tmem121
Tiaf2	Prss34
Gm20752	Gabrr1
Pou2Af1	Gm10024
Tigd3	Gm10142
Hoxd1	A130023I24Rik
Olfr543	Slc43a3
Olfr544	Cyp26c1
Cntn1	BC024582
Heph	Irx6
F8	Slc12a1
Fundc2	Ccl22
Atf7Ip2	Lbx1
1700061F12Rik	Gm3940
Casr	Calml3
3010033K07Rik	Bai3
4930471I20Rik	Elfn1
Mapkap1	Syt17
Slfn9	Dcdc2c
Pkhd1L1	Kcnc1
Ugt2A1	Lphn3
Defb10	Tspan7
Gm4265	Prlr
Nutf2-Ps1	1700054K19Rik
1700030O20Rik	Gm10465
Actr3B	Ntn1
Fam131B	4933404K08Rik
Gm10709	1700069L16Rik
Nipal4	Rnase6
Gm7480	Lce1c
Ppp3Cc	Galnt14
Scn5A	Mctp1
Ccdc81	Gm16223
Gm10755	Gm11190
Peg10	Tubb2b
Defb35	Dpp6
Defb13	9330188P03Rik
Loc101056167	Slc9a4
4930430F08Rik	2810404M03Rik
1700017N19Rik	Gm16619
C1Qtnf7	Gm11559
B3Galt2	Spata3
Gm12906	Csf1r
Itih4	LOC100862636
Fmo6	Foxd3
Ubxn10	Miat
Erlin1	Tmem119
Gm10163	Plxnb3
C030034L19Rik	8030453O22Rik
Gm12231	Lrp2
6330411D24Rik	Blk
Pla2G10	Gm13446
1810007I06Rik	Slc39a12
4930443O20Rik	Prom1
E130317F20Rik	Gm16701
Tex11	Gm14277
Hnmt	LOC215866
Krt76	Trim15
Gm14025	Tex19.2
E130102H24Rik	Ccl4
Mir101A	B3galnt1
Mir218-2	Prl5a1
Gm10873	Lyg1
C130023O10Rik	Ifi205
Zfp872	1700054O19Rik
Lbp	Wnt5a
Gm10132	Mir1902
Oaf	4930539E08Rik
Upp1	Klhl1
4921525O09Rik	Spint5
Slc16A4	Zeb2
Krt4	Mir5129
Muc5B	Gm6851
4930596M17Rik	Mir711
Fkbp11	Lrrtm3
Lactbl1	Il10
Gm6195	LOC101056131
Aqp7	Mia2
Gm9948	1700028J19Rik
A930001A20Rik	Neurod6
Hist1H4N	Gm3279
Hist1H2Ap	Sgcz
Hist1H2Br	D030046N08Rik
Bc023829	Fam69c
Atoh1	Adamtsl3
Mfsd2B	Tnn
Kcna10	Noa1
Ankrd7	9430077A04Rik
Adam28	Prrxl1
Oprd1	Ptprb
Cxcl9	4931419H13Rik
1700027F09Rik	Fbn1
Ttbk1	Clec4a4
Dnph1	Bhmt
Ntf3	4933415A04Rik
Ifi27L2A	Gm10765
Grin2A	Gm16416
Krt77	Alox8
Kcng3	Kcnmb3
E130008D07Rik	4933400F21Rik
Loc101055731	Prss38
Phf11B	Gm17455
Gm9835	Prss27
Gas6	Rasgrp3
4930438E09Rik	Trim12a
Actl6B	Gm15133
Tmem246	Ttc29
Zfp934	B230359F08Rik
Loc101055745	Trav17
Krt24	Dnase1
Ahsg	Adamts12
Bbox1	Iqcj
Gm19703	Tmem178
Gm6251	Aass
Mroh2B	Plcz1
Il12B	Kit
Rem2	Fam13c
Fam179A	Olig2
Tbx21	Meox2
Hsd17B4	Mnda
1500009L16Rik	Prima1
Gm19920	Cpxm2
Gm6438	Gm2541
C2Cd4C	Gm16050
Shc2	Gm5111
Stfa3	Zfp488
Slc5A11	Apol7d
0610043K17Rik	Col6a2
Atp6V0D2	Pamr1
Eif2C5	Rbm12b1
Tex13	Prss45
C430002E04Rik	Prss46
Prss30	1700016G14Rik
Sec13	Dnm3os
Gm9803	Mir199a-2
F11	Mir214
Gpr81	1700030A11Rik
Gm4758	F13a1
Pdc	Lmcd1
2310030A07Rik	Vwc2l
Gdap1L1	Pou3f2
Gm20982	Stk32b
1700064M15Rik	4930589P08Rik
Gm12709	1700003H04Rik
Tctex1D1	Gm10420
Pcdh8	Gm10224
Fuk	Gm805
Gm454	Defb29
Sgk3	Arf4
Atp6V1D	Slc4a4
Ces1H	1700016L21Rik
4933407L21Rik	Cap2
Aa066038	Spic
Sdr16C6	Gjd4
Car6	Podnl1
Agtr1A	Dact2
Elmod1	A230009B12Rik
Nlrc4	Zcwpw2
2610002M06Rik	Tnfrsf11b
Fam46D	Cdx1
Cpne7	Serpinb9b
Apob	Vmn1r40
Kcna4	B3gnt5
Hfm1	Olfr1450
Gpx7	Zpbp
Zfp92	4933407E24Rik
Trex2	Emcn
Fam122B	Fam5c
Fam122C	Adipoq
Faf2	Trav15-2-dv6-2
Slc17A8	5930403L14Rik
Mir327	Gm13111
Csrp3	Gm10260
Olfr1402	Gm10499
Otor	Gm20073
Tnfsf18	4933402D24Rik
Fcrlb	Gm12680
Oit1	Sox3
Bc021785	9330117O12Rik
Loc101056044	Postn
Krt82	Gm7406
1700028I16Rik	Kdr
B3Galt5	Fbxl7
Mbd1	Snord85
Kifc5C-Ps	2010300F17Rik
Gm10443	Plcl2
Gbp6	Lin28b
Rps6Ka4	1700085C21Rik
Aldh1A7	Grp
Mesp2	Gm10154
Nostrin	Krtap4-16
Prr18	Gm11568
Oas1G	Plin2
Mir1960	Asb5
4930405J17Rik	Cnpy1
4930428G15Rik	AU023762
Rplp1	Vmn1r216
Piwil2	Epha5
Gm6815	Trav13-2
Gm20083	Trav14-2
Pou2F3	9630028B13Rik
Lgals4	Myom2
Cdcp2	Krt26
Lypd8	Krt27
2210404O07Rik	Gm4718
Ptprt	Krtap10-10
Gm15453	Gm10318
Cer1	Cd300c
Scarna6	Themis
Gm7628	Vmn1r215
Sptlc3	Sox11
Krt84	Gm6994
9930038B18Rik	Crisp2
4930555G01Rik	Rhag
Figf	Gucy1b2
Zfp422	Dusp27
Rsc1A1	Six3os1
Chst15	Lcn8
Prl6A1	Lcn5
Zdhhc9	Xkr4
Zbtb21	Gm10568
Krt1	A730046J19Rik
Gm3934	Nr1h5
Capns2	Evi2b
A430110L20Rik	Evi2a
4931422A03Rik	Gm10015
Galnt12	Syndig1
Gm9299	Gm1045
Il20Rb	1700023F02Rik
1700020A23Rik	Tspyl5
Tmem239	Rtn1
Pced1A	Tagap
Mir582	Pld5
Avpr1B	Ctla2b
Agmo	Tpbpb
Tubgcp5	Gtsf1
Wrnip1	Cd33
Pilra	Kctd4
Rdh12	Rbfox1
Slc20A2	Col6a5
Fmo2	Asb18
Zfp275	Gm17660
Ccnc	Sparcl1
Thbd	5830411N06Rik
Zp3R	Gm609
C4Bp	Clnk
Pknox2	Slc6a7
Cfc1	Zfp105
Cav1	Gm5084
Tcfl5	Mir592
Zfp358	Mir455
9830132P13Rik	G6pc
Dyrk4
9230110C19Rik
Pi15
P2Ry4
4930429F11Rik
Bc048546
Bend5
Grap2
4930568G15Rik
Ccrl2
9230105E05Rik
Tppp2
Gm13570
Cetn2
Mir5113
Glra2
Gstt4
Pold4
Cyp2B10
Lce3F
Cyp2J6
Gnl3
Snord69
Snord19
Gm13474
Atp12A
Sgms2
Chrm5
Pla2G2C
4930441J16Rik
Gm13777
Vmn1R21
Csta
Loc101056001
Cstf2
Prmt8
Chl1
Smcp
4933424G05Rik
Prss42
Cys1
A3Galt2
Gm16287
Klkb1
Rptn
Cbs
4930455H04Rik
Krt35
C630050I24Rik
Gm20567
Tspan13
Palmd
D630023F18Rik
Atp6V1E2
Chuk
Pldi
Ptger3
Rps15A-Ps5
Bc051142
Loc101055725
Il22Ra2
Mc1R
Rps4X
Eva1C
2310015B20Rik
Zfp707
Ccdc166
1700012P22Rik
Mir713
Nqo1
Hspa5
E330011O21Rik
Cn725425
Gm17491
Fgfr3
2810429I04Rik
Mro
Atoh7
Plxnb1
Pinx1
Gm13215
1700123I01Rik
Amer2
Hpgd
Trim47
Gm3873
Gpr160
Clpsl2
Clps
Esyt2
Tigd4
Gm266
Chic2
Smim19
Gm16497
2900041M22Rik
Krtdap
Gm17388
C330024D21Rik
Btnl9
Ndrg2
0610009D07Rik
Gm12409
Cxcr4
Ccdc88B
5730559C18Rik
Klhl38
Ano2
Tex19.1
A530088E08Rik
Gm8773
Cilp
Klf14
4930432E11Rik
Trim63
Gm8973
Ctsc
Crybg3
Cdhr1
St8Sia3
Etv3L
Duox2
Duoxa2
Col28A1
Gm16519
Timm17A
Rnaset2B
Lce6A
Fkbp9
Lpo
Ogdhl
1700109F18Rik
Grtp1
Nhlh2
C1Ra
Nphs1
Nphs1As
Clec3B
Gm11413
Tspan3
Fam13A
Fam154A
Cyb5R2
Ribc2
Gm19277
Ccdc150
Ip6K2
Cela2A
Gm5106
Abcb1B
Efs
Mapkbp1
Coprs
Fzd9
Susd3
Acsm3
Usp40
Nkx2-4
Gm815
Khdrbs2
Slc7A6
4922501L14Rik
1700072O05Rik
Mir152
9430083A17Rik
2010005H15Rik
Ssbp2
Klhl33
Lce1K
Htr1B
D430036J16Rik
Wdr55
Dnd1
Sez6L
Orm1
Gm9796
Zfyve27
Sox7
Ptbp1
Fgfbp1
Gm10603
Xrcc6
Nhp2L1
Eif3D
Uck1
Gm19717
Ech1
Perp
Dcpp3
4930542C21Rik
Rbp2
Ascc2
Kiss1
Gm6565
Kcnj5
Gm19797
4930469G21Rik
Loc101055686
Glp2R
Sepsecs
Gpr27
4933429K18Rik
H2-Pb
Il15Ra
Gm826
Mir684-2
Dapl1
Mrps12
Sars2
Rel
Sub1
Lrit3
Gm14535
Oas1A
Ttyh1
D030047H15Rik
Efcab8
Fcamr
Rps13-Ps5
Ccl21A
Itih3
Fam25C
Retn
Fam196A
Heca
R3Hcc1L
Zmym1
Erg
Ccdc105
Il1F5
Olfr323
Ccr3
Oas1E
4921511I17Rik
Gm14418
Gm15031
Ube2N
Sgsm1
Tnfaip2
Cd7
Uqcc
G630071F17Rik
Rnf208
Meiob
Mir3470B
2210417A02Rik
Emp1
Mir343
Mir692-1
Pax7
A730082K24Rik
Lyrm2
Pigr
Ksr2
Rif1
Ccdc58
Loc100861934
Inha
5730508B09Rik
Edar
Gpc5
Polr1C
Yipf3
Gm5453
Loc101055910
Anapc16
1700091E21Rik
Galnt18
Hat1
Ntrk1
Bcl2L10
Lor
H60C
Fabp5
Gm5045
Acot1
Mfsd1
Cyp2F2
Snx20
Gprasp1
Armcx5
Tusc3
Cachd1
Gm4847
Zc3Hc1
Lrrfip2
Commd9
2310008N11Rik
Csrnp3
Tmem243
Tmem45A
Krt79
Gm4130
Atf7
A330023F24Rik
9430008C03Rik
Cldn21
Zw10
Gda
Zfp946
Taar8B
Frg1
Elavl2
Bb019430
Aoc3
Ano3
Wrb
Lmod3
2700089E24Rik
Gm9897
Slc7A10
Cxxc4
Mir1895
C1Ql1
Phf6
Vsig8
Duoxa1
Mppe1
Gtf2A2
Tmed8
Samd15
B4Galt4
5330411J11Rik
Slc35F2
Mir681
Gm5678
Gm5149
Gpr20
Agl
Cask
Tyro3
Rgs9
Ptprn2
Dkk3
Arhgap4
Krt10
Bloc1S5
Mapre3
Sass6
Hebp2
Hils1
Rps21
Mir3091
Katnbl1
St18
Zkscan16
Pot1A
Loc101055886
Tmem136
Zcchc8
Txnip
Ckap4
Clint1
Cxcr1
Ube2V2
Krt31
E430002N23Rik
Sgca
2210013O21Rik
Bc022687
Tspan15
Tlr9
Hc
Ift74
Wnt6
Aldh3A1
Bnip1
Mir5046
Svil
Gm20016
Zfp330
Dynlt1F
Trpv1
4930432M17Rik
Pdzk1Ip1
Il10Ra
Tnfrsf10B
Gm10913
Gm5416
4930519D14Rik
Acsl1
4930565D16Rik
Fetub
Gtdc2
Cox8B
Bc024386
Iyd
Gm19854
Tfdp2
Taf5
Ninl
Naip5
Isoc1
Cwc22
Usmg5
Reps2
Mtch2
Fancc
Ppp1R26
Nr2E1
Meox1
Slc2A10
Gm8364
Gm9833
Gm8075
1700030K09Rik
Lynx1
4930423M02Rik
Ccl20
Eif2B3
Arhgap25
Gpr111
Maf
Kcnj12
Mir28
Mipep
1810007D17Rik
Sec61G
Cckbr
Ivl
A630033H20Rik
Dock2
Ankrd45
Cpd
Mir211
Soga3
1700011B04Rik
Rwdd2B
Efcab5
Mtm1
1700113A16Rik
Kdm3B
Orm2
Trim68
Stk38
Gm7283
Iars
2010003K11Rik
Lnx1
1810010H24Rik
Slc16A1
2310003H01Rik
Nkap
St3Gal4
Gsta3
Trip6
Dtx2
Tomm5
Ai314180
Sfpq
Znhit1
Plod3
Mir702
Dnajc5B
Ndufb2
Mcm3
Tiparp
Rcbtb2
Rnf32
Ripk4
4930597O21Rik
Fam209
Nat8L
Rgag4
Tmem165
Fabp12
Slc2A12
Gm13370
Fam160B1
Dtx3
Csf3R
Procr
Cldn10
Pigt
Cd101
Tmprss11G
Smim18
A630072M18Rik
3632451O06Rik
Gale
Lypla2
Tmx3
Gpr30
4930558J18Rik
Gm5444
Cnpy4
Mblac1
Htra3
Hrk
Foxo4
4930452B06Rik
Otub2
Mov10L1
Cd6
Gdpd4
Ugt1A10
Ugt1A9
Ugt1A7C
Ugt1A6B
Gm6937
Rpusd4
Hcrtr1
Hpcal4
Atp2A3
Pof1B
Loc101055782
Tenm3
4933426M11Rik
Cd36
Car2
1810013A23Rik
Gm19409
Duox1
Gm10790
Fabp3
Got1L1
4930447J18Rik
Efcab1
0610031O16Rik
Adh7
Hunk
Mir23B
Loc100861722
Mir27B
Mir3074-1
Mir24-1
Rpp25
Ephb6
Mroh3
Mir1901
Xdh
9330111N05Rik
Aw046200
Zap70
Gpr156
Ank
Tgm5
Hnrnpa3
D15Ertd621E
Cftr
Guca2A
Ccdc24
Ddx4
Gm10029
Msl2
Adgb
Sbpl
E130215H24Rik
Fas
Dram1
Mettl5
1700018L02Rik
Smpd2
Tspyl1
Gm20043
Tmprss12
Chst10
Smn1
Tceb3
Scrib
Tnfrsf18
Musk
Klrg2
Zfp354A
Apol7E
Atmin
4930578I06Rik
Medag
4930538K18Rik
Ccs
Gm5091
Nccrp1
Lrrc36
Ldha
Gm14812
Xpa
Unc79
Stx4A
Zfp932
9530048J24Rik
Eda2R
Rasa4
Ccdc177
Eda
4930581F22Rik
Cldn8
Dnajc13
4933412E12Rik
Dynlrb2
Inpp5J
Pcdh12
8430408G22Rik
Gm16907
Stag2
Rchy1
Tm6Sf1
Trp53I13
Abhd15
Loc101055794
Mir146
1700001K23Rik
2310005A03Rik
Gm10193
4933430N04Rik
Ttc4
Eif4E3
L1Cam
Upp2
Narg2
Cyp4F39
Pnpt1
Fndc4
Gckr
Top1Mt
Fam71A
Gnb1L
Rnf180
Cdyl
S100A8
Zranb1
5830432E09Rik
Gm10822
Blvra
Olfr56
Ifi47
Crim1
Fam45A
A530050N04Rik
9230116N13Rik
Ddx59
Prox2
4930503L19Rik
Stard6
Gm12943
Mir205
A730020E08Rik
Hnrpll
Pgs1
Gm4013
Chac1
Gm7301
Elavl3
2410133F24Rik
Orm3
Gjb4
Lancl1
Defb9
Diexf
Nxt2
Serpinb1B
Gm16861
Nudt16L1
Zfp688
Snph
Dpf1
Zfp623
Tmprss11A
Pak1
Rsph3B
Ccdc51
Slc22A17
Bc049352
2010106C02Rik
Acbd6
Mapk15
9130230L23Rik
Tex30
B3Gntl1
Itm2C
Dear1
Spag16
Asb17
2510003D18Rik
Milr1
4930486F22Rik
Abhd12B
1700122O11Rik
Aimp1
Mak
Pphln1
Slc7A13
Loc101056165
9130015A21Rik
Akr1B10
Gm21552
Il13Ra1
Spink5
Ptpro
Tmprss4
2310010J17Rik
Mir148A
Akap9
Tmem150C
Gm19692
Kprp
Hoxa4
Car3
Zfp597
Gm19345
Loc101056138
Apex2
Pfkfb1
Gm19902
Gm5544
Slc13A1
Gm16894
Cyp2S1
Kcnv2
Ttk
Gm8841
Mir491
Pcnxl2
Gm13845
Ccdc22
Phldb1
Cel
Pithd1
Loc101056127
Bb123696
Hopx
Tbx20
Rps12L2
Ngfr
Pigh
Nrg2
Gpt
Ldlrad1
Mical1
9230112D13Rik
Pdzd2
Hmgcl
Wdr85
Mrpl41
Ift172
Fibin
Chic1
Ldhb
Isl1
Reck
Dlst
Rbm27
Trim62
Fam53B
Mrpl20
Ly6I
Gm10865
Adam19
Acot6
9530036O11Rik
Slc16A5
3110021N24Rik
Gm10556
Vsnl1
Ivns1Abp
Gm20755
Rusc1
Fdps
Krt15
Tgm7
Gdpd1
Atp1A1
Niacr1
Swsap1
Epor
Dnajc21
Rapsn
Gm13050
Gm6801
Serhl
Ubn1
Ttc39A
Elovl3
Tfam
Wdr48
Errfi1
Gpc4
Klk8
Mterfd2
Gm757
2310002J15Rik
Lrpprc
Nsmaf
Dennd5B
Zfp442
2310034O05Rik
Col4A5
Hand1
Ppia
Setd4
Cdkl5
Osgepl1
Gm20558
Ddhd2
Otud7A
Gnpda1
Ppfia2
Loc101056189
Rrm1
Agmat
Mapkapk2
Ldlrap1
Mir3083
Zfp451
Helz
Mrgprd
Akap2
1700099I09Rik
Snx27
4930523C07Rik
Cnn1
4931440P22Rik

## Sheet: Supplementary Table 8
Supplementary Table 8. Transcription factor binding motifs enriched in less accessible regions (p<0.05)
Less accessible in UK5099-treated organoids	Less accessible in lactate-supplemented organoids	Less accessible in both UK5099-treated and lactate-supplemented organoids
BATF(bZIP)/Th17-BATF-ChIP-Seq(GSE39756)/Homer	BATF(bZIP)/Th17-BATF-ChIP-Seq(GSE39756)/Homer	AP-1(bZIP)/ThioMac-PU.1-ChIP-Seq(GSE21512)/Homer
Atf3(bZIP)/GBM-ATF3-ChIP-Seq(GSE33912)/Homer	AP-1(bZIP)/ThioMac-PU.1-ChIP-Seq(GSE21512)/Homer	AP-2gamma(AP2)/MCF7-TFAP2C-ChIP-Seq(GSE21234)/Homer
JunB(bZIP)/DendriticCells-Junb-ChIP-Seq(GSE36099)/Homer	JunB(bZIP)/DendriticCells-Junb-ChIP-Seq(GSE36099)/Homer	Atf1(bZIP)/K562-ATF1-ChIP-Seq(GSE31477)/Homer
Fra1(bZIP)/BT549-Fra1-ChIP-Seq(GSE46166)/Homer	Fra1(bZIP)/BT549-Fra1-ChIP-Seq(GSE46166)/Homer	Atf2(bZIP)/3T3L1-Atf2-ChIP-Seq(GSE56872)/Homer
Fosl2(bZIP)/3T3L1-Fosl2-ChIP-Seq(GSE56872)/Homer	Atf3(bZIP)/GBM-ATF3-ChIP-Seq(GSE33912)/Homer	Atf3(bZIP)/GBM-ATF3-ChIP-Seq(GSE33912)/Homer
Fra2(bZIP)/Striatum-Fra2-ChIP-Seq(GSE43429)/Homer	c-Jun-CRE(bZIP)/K562-cJun-ChIP-Seq(GSE31477)/Homer	Atf7(bZIP)/3T3L1-Atf7-ChIP-Seq(GSE56872)/Homer
AP-1(bZIP)/ThioMac-PU.1-ChIP-Seq(GSE21512)/Homer	Atf2(bZIP)/3T3L1-Atf2-ChIP-Seq(GSE56872)/Homer	Bach1(bZIP)/K562-Bach1-ChIP-Seq(GSE31477)/Homer
Jun-AP1(bZIP)/K562-cJun-ChIP-Seq(GSE31477)/Homer	Fra2(bZIP)/Striatum-Fra2-ChIP-Seq(GSE43429)/Homer	Bach2(bZIP)/OCILy7-Bach2-ChIP-Seq(GSE44420)/Homer
FOXA1(Forkhead)/MCF7-FOXA1-ChIP-Seq(GSE26831)/Homer	Atf7(bZIP)/3T3L1-Atf7-ChIP-Seq(GSE56872)/Homer	BATF(bZIP)/Th17-BATF-ChIP-Seq(GSE39756)/Homer
FOXM1(Forkhead)/MCF7-FOXM1-ChIP-Seq(GSE72977)/Homer	Fosl2(bZIP)/3T3L1-Fosl2-ChIP-Seq(GSE56872)/Homer	c-Jun-CRE(bZIP)/K562-cJun-ChIP-Seq(GSE31477)/Homer
FOXA1(Forkhead)/LNCAP-FOXA1-ChIP-Seq(GSE27824)/Homer	Bach2(bZIP)/OCILy7-Bach2-ChIP-Seq(GSE44420)/Homer	CRE(bZIP)/Promoter/Homer
Fox:Ebox(Forkhead,bHLH)/Panc1-Foxa2-ChIP-Seq(GSE47459)/Homer	Atf1(bZIP)/K562-ATF1-ChIP-Seq(GSE31477)/Homer	Fosl2(bZIP)/3T3L1-Fosl2-ChIP-Seq(GSE56872)/Homer
Bach2(bZIP)/OCILy7-Bach2-ChIP-Seq(GSE44420)/Homer	Jun-AP1(bZIP)/K562-cJun-ChIP-Seq(GSE31477)/Homer	Fra1(bZIP)/BT549-Fra1-ChIP-Seq(GSE46166)/Homer
Atf7(bZIP)/3T3L1-Atf7-ChIP-Seq(GSE56872)/Homer	RUNX(Runt)/HPC7-Runx1-ChIP-Seq(GSE22178)/Homer	Fra2(bZIP)/Striatum-Fra2-ChIP-Seq(GSE43429)/Homer
Atf2(bZIP)/3T3L1-Atf2-ChIP-Seq(GSE56872)/Homer	RUNX1(Runt)/Jurkat-RUNX1-ChIP-Seq(GSE29180)/Homer	HOXB13(Homeobox)/ProstateTumor-HOXB13-ChIP-Seq(GSE56288)/Homer
Foxa3(Forkhead)/Liver-Foxa3-ChIP-Seq(GSE77670)/Homer	JunD(bZIP)/K562-JunD-ChIP-Seq/Homer	Jun-AP1(bZIP)/K562-cJun-ChIP-Seq(GSE31477)/Homer
Foxa2(Forkhead)/Liver-Foxa2-ChIP-Seq(GSE25694)/Homer	RUNX2(Runt)/PCa-RUNX2-ChIP-Seq(GSE33889)/Homer	JunB(bZIP)/DendriticCells-Junb-ChIP-Seq(GSE36099)/Homer
c-Jun-CRE(bZIP)/K562-cJun-ChIP-Seq(GSE31477)/Homer	RUNX-AML(Runt)/CD4+-PolII-ChIP-Seq(Barski_et_al.)/Homer	JunD(bZIP)/K562-JunD-ChIP-Seq/Homer
PGR(NR)/EndoStromal-PGR-ChIP-Seq(GSE69539)/Homer	TEAD1(TEAD)/HepG2-TEAD1-ChIP-Seq(Encode)/Homer	Lhx3(Homeobox)/Neuron-Lhx3-ChIP-Seq(GSE31456)/Homer
GRE(NR),IR3/RAW264.7-GRE-ChIP-Seq(Unpublished)/Homer	TEAD(TEA)/Fibroblast-PU.1-ChIP-Seq(Unpublished)/Homer	LXRE(NR),DR4/RAW-LXRb.biotin-ChIP-Seq(GSE21512)/Homer
FoxD3(forkhead)/ZebrafishEmbryo-Foxd3.biotin-ChIP-seq(GSE106676)/Homer	TEAD3(TEA)/HepG2-TEAD3-ChIP-Seq(Encode)/Homer	MafK(bZIP)/C2C12-MafK-ChIP-Seq(GSE36030)/Homer
ARE(NR)/LNCAP-AR-ChIP-Seq(GSE27824)/Homer	Sox2(HMG)/mES-Sox2-ChIP-Seq(GSE11431)/Homer	NF-E2(bZIP)/K562-NFE2-ChIP-Seq(GSE31477)/Homer
Atf1(bZIP)/K562-ATF1-ChIP-Seq(GSE31477)/Homer	Nrf2(bZIP)/Lymphoblast-Nrf2-ChIP-Seq(GSE37589)/Homer	NFE2L2(bZIP)/HepG2-NFE2L2-ChIP-Seq(Encode)/Homer
Foxf1(Forkhead)/Lung-Foxf1-ChIP-Seq(GSE77951)/Homer	Smad4(MAD)/ESC-SMAD4-ChIP-Seq(GSE29422)/Homer	NFkB-p65-Rel(RHD)/ThioMac-LPS-Expression(GSE23622)/Homer
GRE(NR),IR3/A549-GR-ChIP-Seq(GSE32465)/Homer	NF-E2(bZIP)/K562-NFE2-ChIP-Seq(GSE31477)/Homer	Nrf2(bZIP)/Lymphoblast-Nrf2-ChIP-Seq(GSE37589)/Homer
RUNX(Runt)/HPC7-Runx1-ChIP-Seq(GSE22178)/Homer	Smad3(MAD)/NPC-Smad3-ChIP-Seq(GSE36673)/Homer	RUNX(Runt)/HPC7-Runx1-ChIP-Seq(GSE22178)/Homer
RUNX1(Runt)/Jurkat-RUNX1-ChIP-Seq(GSE29180)/Homer	TEAD4(TEA)/Tropoblast-Tead4-ChIP-Seq(GSE37350)/Homer	RUNX-AML(Runt)/CD4+-PolII-ChIP-Seq(Barski_et_al.)/Homer
Sox17(HMG)/Endoderm-Sox17-ChIP-Seq(GSE61475)/Homer	MafK(bZIP)/C2C12-MafK-ChIP-Seq(GSE36030)/Homer	RUNX1(Runt)/Jurkat-RUNX1-ChIP-Seq(GSE29180)/Homer
PR(NR)/T47D-PR-ChIP-Seq(GSE31130)/Homer	Smad2(MAD)/ES-SMAD2-ChIP-Seq(GSE29422)/Homer	RUNX2(Runt)/PCa-RUNX2-ChIP-Seq(GSE33889)/Homer
NFkB-p65(RHD)/GM12787-p65-ChIP-Seq(GSE19485)/Homer	TEAD2(TEA)/Py2T-Tead2-ChIP-Seq(GSE55709)/Homer	Smad2(MAD)/ES-SMAD2-ChIP-Seq(GSE29422)/Homer
NF1(CTF)/LNCAP-NF1-ChIP-Seq(Unpublished)/Homer	Sox15(HMG)/CPA-Sox15-ChIP-Seq(GSE62909)/Homer	Smad3(MAD)/NPC-Smad3-ChIP-Seq(GSE36673)/Homer
RUNX-AML(Runt)/CD4+-PolII-ChIP-Seq(Barski_et_al.)/Homer	Sox17(HMG)/Endoderm-Sox17-ChIP-Seq(GSE61475)/Homer	Sox10(HMG)/SciaticNerve-Sox3-ChIP-Seq(GSE35132)/Homer
Foxo3(Forkhead)/U2OS-Foxo3-ChIP-Seq(E-MTAB-2701)/Homer	NFE2L2(bZIP)/HepG2-NFE2L2-ChIP-Seq(Encode)/Homer	Sox15(HMG)/CPA-Sox15-ChIP-Seq(GSE62909)/Homer
Sox10(HMG)/SciaticNerve-Sox3-ChIP-Seq(GSE35132)/Homer	Sox6(HMG)/Myotubes-Sox6-ChIP-Seq(GSE32627)/Homer	Sox17(HMG)/Endoderm-Sox17-ChIP-Seq(GSE61475)/Homer
FoxL2(Forkhead)/Ovary-FoxL2-ChIP-Seq(GSE60858)/Homer	CRE(bZIP)/Promoter/Homer	Sox2(HMG)/mES-Sox2-ChIP-Seq(GSE11431)/Homer
NFkB-p65-Rel(RHD)/ThioMac-LPS-Expression(GSE23622)/Homer	Bach1(bZIP)/K562-Bach1-ChIP-Seq(GSE31477)/Homer	Sox3(HMG)/NPC-Sox3-ChIP-Seq(GSE33059)/Homer
FOXP1(Forkhead)/H9-FOXP1-ChIP-Seq(GSE31006)/Homer	Zic(Zf)/Cerebellum-ZIC1.2-ChIP-Seq(GSE60731)/Homer	Sox6(HMG)/Myotubes-Sox6-ChIP-Seq(GSE32627)/Homer
Sox15(HMG)/CPA-Sox15-ChIP-Seq(GSE62909)/Homer	Sox10(HMG)/SciaticNerve-Sox3-ChIP-Seq(GSE35132)/Homer	Sox9(HMG)/Limb-SOX9-ChIP-Seq(GSE73225)/Homer
Sox6(HMG)/Myotubes-Sox6-ChIP-Seq(GSE32627)/Homer	Duxbl(Homeobox)/NIH3T3-Duxbl.HA-ChIP-Seq(GSE119782)/Homer	TEAD(TEA)/Fibroblast-PU.1-ChIP-Seq(Unpublished)/Homer
JunD(bZIP)/K562-JunD-ChIP-Seq/Homer	AP-2gamma(AP2)/MCF7-TFAP2C-ChIP-Seq(GSE21234)/Homer	TEAD1(TEAD)/HepG2-TEAD1-ChIP-Seq(Encode)/Homer
RUNX2(Runt)/PCa-RUNX2-ChIP-Seq(GSE33889)/Homer	Lhx3(Homeobox)/Neuron-Lhx3-ChIP-Seq(GSE31456)/Homer	TEAD2(TEA)/Py2T-Tead2-ChIP-Seq(GSE55709)/Homer
Sox3(HMG)/NPC-Sox3-ChIP-Seq(GSE33059)/Homer	HOXB13(Homeobox)/ProstateTumor-HOXB13-ChIP-Seq(GSE56288)/Homer	TEAD3(TEA)/HepG2-TEAD3-ChIP-Seq(Encode)/Homer
Sox2(HMG)/mES-Sox2-ChIP-Seq(GSE11431)/Homer	NFkB-p65-Rel(RHD)/ThioMac-LPS-Expression(GSE23622)/Homer	TEAD4(TEA)/Tropoblast-Tead4-ChIP-Seq(GSE37350)/Homer
ERG(ETS)/VCaP-ERG-ChIP-Seq(GSE14097)/Homer	Sox3(HMG)/NPC-Sox3-ChIP-Seq(GSE33059)/Homer	Zic(Zf)/Cerebellum-ZIC1.2-ChIP-Seq(GSE60731)/Homer
TEAD1(TEAD)/HepG2-TEAD1-ChIP-Seq(Encode)/Homer	Sox9(HMG)/Limb-SOX9-ChIP-Seq(GSE73225)/Homer
FOXK1(Forkhead)/HEK293-FOXK1-ChIP-Seq(GSE51673)/Homer	Sp1(Zf)/Promoter/Homer
ELF3(ETS)/PDAC-ELF3-ChIP-Seq(GSE64557)/Homer	LXRE(NR),DR4/RAW-LXRb.biotin-ChIP-Seq(GSE21512)/Homer
NF-E2(bZIP)/K562-NFE2-ChIP-Seq(GSE31477)/Homer
Sox9(HMG)/Limb-SOX9-ChIP-Seq(GSE73225)/Homer
TEAD4(TEA)/Tropoblast-Tead4-ChIP-Seq(GSE37350)/Homer
EHF(ETS)/LoVo-EHF-ChIP-Seq(GSE49402)/Homer
FOXA1:AR(Forkhead,NR)/LNCAP-AR-ChIP-Seq(GSE27824)/Homer
TEAD(TEA)/Fibroblast-PU.1-ChIP-Seq(Unpublished)/Homer
Sox4(HMG)/proB-Sox4-ChIP-Seq(GSE50066)/Homer
ETV1(ETS)/GIST48-ETV1-ChIP-Seq(GSE22441)/Homer
ELF5(ETS)/T47D-ELF5-ChIP-Seq(GSE30407)/Homer
TEAD3(TEA)/HepG2-TEAD3-ChIP-Seq(Encode)/Homer
Foxo1(Forkhead)/RAW-Foxo1-ChIP-Seq(Fan_et_al.)/Homer
Bach1(bZIP)/K562-Bach1-ChIP-Seq(GSE31477)/Homer
Etv2(ETS)/ES-ER71-ChIP-Seq(GSE59402)/Homer
HOXB13(Homeobox)/ProstateTumor-HOXB13-ChIP-Seq(GSE56288)/Homer
Nrf2(bZIP)/Lymphoblast-Nrf2-ChIP-Seq(GSE37589)/Homer
ETS1(ETS)/Jurkat-ETS1-ChIP-Seq(GSE17954)/Homer
Elf4(ETS)/BMDM-Elf4-ChIP-Seq(GSE88699)/Homer
COUP-TFII(NR)/Artia-Nr2f2-ChIP-Seq(GSE46497)/Homer
TEAD2(TEA)/Py2T-Tead2-ChIP-Seq(GSE55709)/Homer
Fli1(ETS)/CD8-FLI-ChIP-Seq(GSE20898)/Homer
NFE2L2(bZIP)/HepG2-NFE2L2-ChIP-Seq(Encode)/Homer
EAR2(NR)/K562-NR2F6-ChIP-Seq(Encode)/Homer
NF1:FOXA1(CTF,Forkhead)/LNCAP-FOXA1-ChIP-Seq(GSE27824)/Homer
THRb(NR)/Liver-NR1A2-ChIP-Seq(GSE52613)/Homer
KLF5(Zf)/LoVo-KLF5-ChIP-Seq(GSE49402)/Homer
COUP-TFII(NR)/K562-NR2F1-ChIP-Seq(Encode)/Homer
GABPA(ETS)/Jurkat-GABPa-ChIP-Seq(GSE17954)/Homer
EWS:ERG-fusion(ETS)/CADO_ES1-EWS:ERG-ChIP-Seq(SRA014231)/Homer
Hoxd13(Homeobox)/ChickenMSG-Hoxd13.Flag-ChIP-Seq(GSE86088)/Homer
NFkB-p50,p52(RHD)/Monocyte-p50-ChIP-Chip(Schreiber_et_al.)/Homer
Rbpj1(?)/Panc1-Rbpj1-ChIP-Seq(GSE47459)/Homer
Hoxa13(Homeobox)/ChickenMSG-Hoxa13.Flag-ChIP-Seq(GSE86088)/Homer
CRE(bZIP)/Promoter/Homer
PU.1(ETS)/ThioMac-PU.1-ChIP-Seq(GSE21512)/Homer
NF1-halfsite(CTF)/LNCaP-NF1-ChIP-Seq(Unpublished)/Homer
ETV4(ETS)/HepG2-ETV4-ChIP-Seq(ENCODE)/Homer
Tlx?(NR)/NPC-H3K4me1-ChIP-Seq(GSE16256)/Homer
MafK(bZIP)/C2C12-MafK-ChIP-Seq(GSE36030)/Homer
Smad3(MAD)/NPC-Smad3-ChIP-Seq(GSE36673)/Homer
SPDEF(ETS)/VCaP-SPDEF-ChIP-Seq(SRA014231)/Homer
Klf4(Zf)/mES-Klf4-ChIP-Seq(GSE11431)/Homer
AR-halfsite(NR)/LNCaP-AR-ChIP-Seq(GSE27824)/Homer
FOXK2(Forkhead)/U2OS-FOXK2-ChIP-Seq(E-MTAB-2204)/Homer
EWS:FLI1-fusion(ETS)/SK_N_MC-EWS:FLI1-ChIP-Seq(SRA014231)/Homer
Ets1-distal(ETS)/CD4+-PolII-ChIP-Seq(Barski_et_al.)/Homer
Sp5(Zf)/mES-Sp5.Flag-ChIP-Seq(GSE72989)/Homer
Hoxa11(Homeobox)/ChickenMSG-Hoxa11.Flag-ChIP-Seq(GSE86088)/Homer
Six1(Homeobox)/Myoblast-Six1-ChIP-Chip(GSE20150)/Homer
Bcl11a(Zf)/HSPC-BCL11A-ChIP-Seq(GSE104676)/Homer
ERE(NR),IR3/MCF7-ERa-ChIP-Seq(Unpublished)/Homer
EKLF(Zf)/Erythrocyte-Klf1-ChIP-Seq(GSE20478)/Homer
Hoxd11(Homeobox)/ChickenMSG-Hoxd11.Flag-ChIP-Seq(GSE86088)/Homer
FXR(NR),IR1/Liver-FXR-ChIP-Seq(Chong_et_al.)/Homer
NFIL3(bZIP)/HepG2-NFIL3-ChIP-Seq(Encode)/Homer
Hoxa9(Homeobox)/ChickenMSG-Hoxa9.Flag-ChIP-Seq(GSE86088)/Homer
ETS(ETS)/Promoter/Homer
ELF1(ETS)/Jurkat-ELF1-ChIP-Seq(SRA014231)/Homer
AP-2gamma(AP2)/MCF7-TFAP2C-ChIP-Seq(GSE21234)/Homer
KLF3(Zf)/MEF-Klf3-ChIP-Seq(GSE44748)/Homer
E2A(bHLH)/proBcell-E2A-ChIP-Seq(GSE21978)/Homer
HEB(bHLH)/mES-Heb-ChIP-Seq(GSE53233)/Homer
RARa(NR)/K562-RARa-ChIP-Seq(Encode)/Homer
Six4(Homeobox)/MCF7-SIX4-ChIP-Seq(Encode)/Homer
SCL(bHLH)/HPC7-Scl-ChIP-Seq(GSE13511)/Homer
Nanog(Homeobox)/mES-Nanog-ChIP-Seq(GSE11724)/Homer
KLF14(Zf)/HEK293-KLF14.GFP-ChIP-Seq(GSE58341)/Homer
Unknown-ESC-element(?)/mES-Nanog-ChIP-Seq(GSE11724)/Homer
Hnf1(Homeobox)/Liver-Foxa2-Chip-Seq(GSE25694)/Homer
KLF6(Zf)/PDAC-KLF6-ChIP-Seq(GSE64557)/Homer
Zic3(Zf)/mES-Zic3-ChIP-Seq(GSE37889)/Homer
Erra(NR)/HepG2-Erra-ChIP-Seq(GSE31477)/Homer
Nkx6.1(Homeobox)/Islet-Nkx6.1-ChIP-Seq(GSE40975)/Homer
EBF1(EBF)/Near-E2A-ChIP-Seq(GSE21512)/Homer
ZNF416(Zf)/HEK293-ZNF416.GFP-ChIP-Seq(GSE58341)/Homer
Ascl1(bHLH)/NeuralTubes-Ascl1-ChIP-Seq(GSE55840)/Homer
STAT6(Stat)/Macrophage-Stat6-ChIP-Seq(GSE38377)/Homer
Lhx3(Homeobox)/Neuron-Lhx3-ChIP-Seq(GSE31456)/Homer
Ptf1a(bHLH)/Panc1-Ptf1a-ChIP-Seq(GSE47459)/Homer
Tcf21(bHLH)/ArterySmoothMuscle-Tcf21-ChIP-Seq(GSE61369)/Homer
Smad2(MAD)/ES-SMAD2-ChIP-Seq(GSE29422)/Homer
MafA(bZIP)/Islet-MafA-ChIP-Seq(GSE30298)/Homer
CDX4(Homeobox)/ZebrafishEmbryos-Cdx4.Myc-ChIP-Seq(GSE48254)/Homer
Pitx1:Ebox(Homeobox,bHLH)/Hindlimb-Pitx1-ChIP-Seq(GSE41591)/Homer
Hoxd10(Homeobox)/ChickenMSG-Hoxd10.Flag-ChIP-Seq(GSE86088)/Homer
BHLHA15(bHLH)/NIH3T3-BHLHB8.HA-ChIP-Seq(GSE119782)/Homer
Zic(Zf)/Cerebellum-ZIC1.2-ChIP-Seq(GSE60731)/Homer
Hoxc9(Homeobox)/Ainv15-Hoxc9-ChIP-Seq(GSE21812)/Homer
LXRE(NR),DR4/RAW-LXRb.biotin-ChIP-Seq(GSE21512)/Homer
HRE(HSF)/HepG2-HSF1-ChIP-Seq(GSE31477)/Homer
Tcf12(bHLH)/GM12878-Tcf12-ChIP-Seq(GSE32465)/Homer
Six2(Homeobox)/NephronProgenitor-Six2-ChIP-Seq(GSE39837)/Homer
Oct4:Sox17(POU,Homeobox,HMG)/F9-Sox17-ChIP-Seq(GSE44553)/Homer
MyoG(bHLH)/C2C12-MyoG-ChIP-Seq(GSE36024)/Homer
ZBTB18(Zf)/HEK293-ZBTB18.GFP-ChIP-Seq(GSE58341)/Homer
HIC1(Zf)/Treg-ZBTB29-ChIP-Seq(GSE99889)/Homer
Elk4(ETS)/Hela-Elk4-ChIP-Seq(GSE31477)/Homer
Hoxd12(Homeobox)/ChickenMSG-Hoxd12.Flag-ChIP-Seq(GSE86088)/Homer
Klf9(Zf)/GBM-Klf9-ChIP-Seq(GSE62211)/Homer
ETS:RUNX(ETS,Runt)/Jurkat-RUNX1-ChIP-Seq(GSE17954)/Homer
Cdx2(Homeobox)/mES-Cdx2-ChIP-Seq(GSE14586)/Homer
Bcl6(Zf)/Liver-Bcl6-ChIP-Seq(GSE31578)/Homer
HNF1b(Homeobox)/PDAC-HNF1B-ChIP-Seq(GSE64557)/Homer
AP-2alpha(AP2)/Hela-AP2alpha-ChIP-Seq(GSE31477)/Homer
Ap4(bHLH)/AML-Tfap4-ChIP-Seq(GSE45738)/Homer
STAT4(Stat)/CD4-Stat4-ChIP-Seq(GSE22104)/Homer
Twist2(bHLH)/Myoblast-Twist2.Ty1-ChIP-Seq(GSE127998)/Homer
Elk1(ETS)/Hela-Elk1-ChIP-Seq(GSE31477)/Homer
NeuroD1(bHLH)/Islet-NeuroD1-ChIP-Seq(GSE30298)/Homer
ZNF189(Zf)/HEK293-ZNF189.GFP-ChIP-Seq(GSE58341)/Homer

## Sheet: Supplementary Table 9
Supplementary Table 9. Transcription factor binding motifs enriched in more accessible regions (p<0.05)
More accessible in UK5099-treated organoids	More accessible in lactate-supplemented organoids	More accessible in both UK5099-treated and lactate-supplemented organoids
Atf3(bZIP)/GBM-ATF3-ChIP-Seq(GSE33912)/Homer	p63(p53)/Keratinocyte-p63-ChIP-Seq(GSE17611)/Homer	AP-1(bZIP)/ThioMac-PU.1-ChIP-Seq(GSE21512)/Homer
BATF(bZIP)/Th17-BATF-ChIP-Seq(GSE39756)/Homer	p53(p53)/Saos-p53-ChIP-Seq(GSE15780)/Homer	AP-2gamma(AP2)/MCF7-TFAP2C-ChIP-Seq(GSE21234)/Homer
AP-1(bZIP)/ThioMac-PU.1-ChIP-Seq(GSE21512)/Homer	p53(p53)/Saos-p53-ChIP-Seq/Homer	Atf4(bZIP)/MEF-Atf4-ChIP-Seq(GSE35681)/Homer
Fra1(bZIP)/BT549-Fra1-ChIP-Seq(GSE46166)/Homer	p73(p53)/Trachea-p73-ChIP-Seq(PRJNA310161)/Homer	BATF(bZIP)/Th17-BATF-ChIP-Seq(GSE39756)/Homer
JunB(bZIP)/DendriticCells-Junb-ChIP-Seq(GSE36099)/Homer	FOXA1(Forkhead)/LNCAP-FOXA1-ChIP-Seq(GSE27824)/Homer	CEBP:AP1(bZIP)/ThioMac-CEBPb-ChIP-Seq(GSE21512)/Homer
Fra2(bZIP)/Striatum-Fra2-ChIP-Seq(GSE43429)/Homer	KLF14(Zf)/HEK293-KLF14.GFP-ChIP-Seq(GSE58341)/Homer	EKLF(Zf)/Erythrocyte-Klf1-ChIP-Seq(GSE20478)/Homer
p63(p53)/Keratinocyte-p63-ChIP-Seq(GSE17611)/Homer	NF1-halfsite(CTF)/LNCaP-NF1-ChIP-Seq(Unpublished)/Homer	ETV1(ETS)/GIST48-ETV1-ChIP-Seq(GSE22441)/Homer
Fosl2(bZIP)/3T3L1-Fosl2-ChIP-Seq(GSE56872)/Homer	Foxf1(Forkhead)/Lung-Foxf1-ChIP-Seq(GSE77951)/Homer	Fox:Ebox(Forkhead,bHLH)/Panc1-Foxa2-ChIP-Seq(GSE47459)/Homer
p53(p53)/Saos-p53-ChIP-Seq(GSE15780)/Homer	FOXA1(Forkhead)/MCF7-FOXA1-ChIP-Seq(GSE26831)/Homer	FOXA1(Forkhead)/LNCAP-FOXA1-ChIP-Seq(GSE27824)/Homer
p53(p53)/Saos-p53-ChIP-Seq/Homer	FoxD3(forkhead)/ZebrafishEmbryo-Foxd3.biotin-ChIP-seq(GSE106676)/Homer	FOXA1(Forkhead)/MCF7-FOXA1-ChIP-Seq(GSE26831)/Homer
Jun-AP1(bZIP)/K562-cJun-ChIP-Seq(GSE31477)/Homer	FOXP1(Forkhead)/H9-FOXP1-ChIP-Seq(GSE31006)/Homer	Foxa2(Forkhead)/Liver-Foxa2-ChIP-Seq(GSE25694)/Homer
Bach2(bZIP)/OCILy7-Bach2-ChIP-Seq(GSE44420)/Homer	Klf4(Zf)/mES-Klf4-ChIP-Seq(GSE11431)/Homer	Foxa3(Forkhead)/Liver-Foxa3-ChIP-Seq(GSE77670)/Homer
p73(p53)/Trachea-p73-ChIP-Seq(PRJNA310161)/Homer	Foxo3(Forkhead)/U2OS-Foxo3-ChIP-Seq(E-MTAB-2701)/Homer	FoxD3(forkhead)/ZebrafishEmbryo-Foxd3.biotin-ChIP-seq(GSE106676)/Homer
KLF5(Zf)/LoVo-KLF5-ChIP-Seq(GSE49402)/Homer	AR-halfsite(NR)/LNCaP-AR-ChIP-Seq(GSE27824)/Homer	Foxf1(Forkhead)/Lung-Foxf1-ChIP-Seq(GSE77951)/Homer
Klf4(Zf)/mES-Klf4-ChIP-Seq(GSE11431)/Homer	FOXM1(Forkhead)/MCF7-FOXM1-ChIP-Seq(GSE72977)/Homer	FOXK1(Forkhead)/HEK293-FOXK1-ChIP-Seq(GSE51673)/Homer
EKLF(Zf)/Erythrocyte-Klf1-ChIP-Seq(GSE20478)/Homer	GRHL2(CP2)/HBE-GRHL2-ChIP-Seq(GSE46194)/Homer	FoxL2(Forkhead)/Ovary-FoxL2-ChIP-Seq(GSE60858)/Homer
KLF6(Zf)/PDAC-KLF6-ChIP-Seq(GSE64557)/Homer	Sp5(Zf)/mES-Sp5.Flag-ChIP-Seq(GSE72989)/Homer	FOXM1(Forkhead)/MCF7-FOXM1-ChIP-Seq(GSE72977)/Homer
CEBP(bZIP)/ThioMac-CEBPb-ChIP-Seq(GSE21512)/Homer	KLF3(Zf)/MEF-Klf3-ChIP-Seq(GSE44748)/Homer	Foxo3(Forkhead)/U2OS-Foxo3-ChIP-Seq(E-MTAB-2701)/Homer
MafK(bZIP)/C2C12-MafK-ChIP-Seq(GSE36030)/Homer	Sp2(Zf)/HEK293-Sp2.eGFP-ChIP-Seq(Encode)/Homer	GRHL2(CP2)/HBE-GRHL2-ChIP-Seq(GSE46194)/Homer
Bach1(bZIP)/K562-Bach1-ChIP-Seq(GSE31477)/Homer	Fox:Ebox(Forkhead,bHLH)/Panc1-Foxa2-ChIP-Seq(GSE47459)/Homer	HIC1(Zf)/Treg-ZBTB29-ChIP-Seq(GSE99889)/Homer
NF-E2(bZIP)/K562-NFE2-ChIP-Seq(GSE31477)/Homer	EKLF(Zf)/Erythrocyte-Klf1-ChIP-Seq(GSE20478)/Homer	JunB(bZIP)/DendriticCells-Junb-ChIP-Seq(GSE36099)/Homer
KLF3(Zf)/MEF-Klf3-ChIP-Seq(GSE44748)/Homer	FOXK1(Forkhead)/HEK293-FOXK1-ChIP-Seq(GSE51673)/Homer	KLF14(Zf)/HEK293-KLF14.GFP-ChIP-Seq(GSE58341)/Homer
Sp2(Zf)/HEK293-Sp2.eGFP-ChIP-Seq(Encode)/Homer	NFkB-p65(RHD)/GM12787-p65-ChIP-Seq(GSE19485)/Homer	KLF3(Zf)/MEF-Klf3-ChIP-Seq(GSE44748)/Homer
NFIL3(bZIP)/HepG2-NFIL3-ChIP-Seq(Encode)/Homer	CEBP:AP1(bZIP)/ThioMac-CEBPb-ChIP-Seq(GSE21512)/Homer	Klf4(Zf)/mES-Klf4-ChIP-Seq(GSE11431)/Homer
CEBP:AP1(bZIP)/ThioMac-CEBPb-ChIP-Seq(GSE21512)/Homer	NF1:FOXA1(CTF,Forkhead)/LNCAP-FOXA1-ChIP-Seq(GSE27824)/Homer	KLF5(Zf)/LoVo-KLF5-ChIP-Seq(GSE49402)/Homer
KLF14(Zf)/HEK293-KLF14.GFP-ChIP-Seq(GSE58341)/Homer	KLF6(Zf)/PDAC-KLF6-ChIP-Seq(GSE64557)/Homer	KLF6(Zf)/PDAC-KLF6-ChIP-Seq(GSE64557)/Homer
p53(p53)/mES-cMyc-ChIP-Seq(GSE11431)/Homer	AP-2gamma(AP2)/MCF7-TFAP2C-ChIP-Seq(GSE21234)/Homer	Maz(Zf)/HepG2-Maz-ChIP-Seq(GSE31477)/Homer
AP-2alpha(AP2)/Hela-AP2alpha-ChIP-Seq(GSE31477)/Homer	HIC1(Zf)/Treg-ZBTB29-ChIP-Seq(GSE99889)/Homer	NF1-halfsite(CTF)/LNCaP-NF1-ChIP-Seq(Unpublished)/Homer
HLF(bZIP)/HSC-HLF.Flag-ChIP-Seq(GSE69817)/Homer	ETV1(ETS)/GIST48-ETV1-ChIP-Seq(GSE22441)/Homer	NF1:FOXA1(CTF,Forkhead)/LNCAP-FOXA1-ChIP-Seq(GSE27824)/Homer
Atf4(bZIP)/MEF-Atf4-ChIP-Seq(GSE35681)/Homer	KLF5(Zf)/LoVo-KLF5-ChIP-Seq(GSE49402)/Homer	NFkB-p65(RHD)/GM12787-p65-ChIP-Seq(GSE19485)/Homer
KLF10(Zf)/HEK293-KLF10.GFP-ChIP-Seq(GSE58341)/Homer	FoxL2(Forkhead)/Ovary-FoxL2-ChIP-Seq(GSE60858)/Homer	p53(p53)/Saos-p53-ChIP-Seq(GSE15780)/Homer
NFkB-p65(RHD)/GM12787-p65-ChIP-Seq(GSE19485)/Homer	Foxa2(Forkhead)/Liver-Foxa2-ChIP-Seq(GSE25694)/Homer	p53(p53)/Saos-p53-ChIP-Seq/Homer
MafB(bZIP)/BMM-Mafb-ChIP-Seq(GSE75722)/Homer	Fli1(ETS)/CD8-FLI-ChIP-Seq(GSE20898)/Homer	p63(p53)/Keratinocyte-p63-ChIP-Seq(GSE17611)/Homer
Nrf2(bZIP)/Lymphoblast-Nrf2-ChIP-Seq(GSE37589)/Homer	JunB(bZIP)/DendriticCells-Junb-ChIP-Seq(GSE36099)/Homer	p73(p53)/Trachea-p73-ChIP-Seq(PRJNA310161)/Homer
AP-2gamma(AP2)/MCF7-TFAP2C-ChIP-Seq(GSE21234)/Homer	Maz(Zf)/HepG2-Maz-ChIP-Seq(GSE31477)/Homer	Sp2(Zf)/HEK293-Sp2.eGFP-ChIP-Seq(Encode)/Homer
Lhx2(Homeobox)/HFSC-Lhx2-ChIP-Seq(GSE48068)/Homer	AP-1(bZIP)/ThioMac-PU.1-ChIP-Seq(GSE21512)/Homer	Sp5(Zf)/mES-Sp5.Flag-ChIP-Seq(GSE72989)/Homer
Pdx1(Homeobox)/Islet-Pdx1-ChIP-Seq(SRA008281)/Homer	BATF(bZIP)/Th17-BATF-ChIP-Seq(GSE39756)/Homer
Chop(bZIP)/MEF-Chop-ChIP-Seq(GSE35681)/Homer	GFY-Staf(?,Zf)/Promoter/Homer
Tcfcp2l1(CP2)/mES-Tcfcp2l1-ChIP-Seq(GSE11431)/Homer	Atf4(bZIP)/MEF-Atf4-ChIP-Seq(GSE35681)/Homer
ZNF416(Zf)/HEK293-ZNF416.GFP-ChIP-Seq(GSE58341)/Homer	Foxa3(Forkhead)/Liver-Foxa3-ChIP-Seq(GSE77670)/Homer
GRHL2(CP2)/HBE-GRHL2-ChIP-Seq(GSE46194)/Homer
HOXB13(Homeobox)/ProstateTumor-HOXB13-ChIP-Seq(GSE56288)/Homer
Lhx3(Homeobox)/Neuron-Lhx3-ChIP-Seq(GSE31456)/Homer
NFE2L2(bZIP)/HepG2-NFE2L2-ChIP-Seq(Encode)/Homer
NF1-halfsite(CTF)/LNCaP-NF1-ChIP-Seq(Unpublished)/Homer
Arnt:Ahr(bHLH)/MCF7-Arnt-ChIP-Seq(Lo_et_al.)/Homer
FOXA1(Forkhead)/LNCAP-FOXA1-ChIP-Seq(GSE27824)/Homer
Nkx6.1(Homeobox)/Islet-Nkx6.1-ChIP-Seq(GSE40975)/Homer
Hoxa13(Homeobox)/ChickenMSG-Hoxa13.Flag-ChIP-Seq(GSE86088)/Homer
LXH9(Homeobox)/Hct116-LXH9.V5-ChIP-Seq(GSE116822)/Homer
Sp5(Zf)/mES-Sp5.Flag-ChIP-Seq(GSE72989)/Homer
Dlx3(Homeobox)/Kerainocytes-Dlx3-ChIP-Seq(GSE89884)/Homer
CDX4(Homeobox)/ZebrafishEmbryos-Cdx4.Myc-ChIP-Seq(GSE48254)/Homer
Hoxd13(Homeobox)/ChickenMSG-Hoxd13.Flag-ChIP-Seq(GSE86088)/Homer
Rbpj1(?)/Panc1-Rbpj1-ChIP-Seq(GSE47459)/Homer
Smad3(MAD)/NPC-Smad3-ChIP-Seq(GSE36673)/Homer
Foxf1(Forkhead)/Lung-Foxf1-ChIP-Seq(GSE77951)/Homer
FOXA1(Forkhead)/MCF7-FOXA1-ChIP-Seq(GSE26831)/Homer
PBX2(Homeobox)/K562-PBX2-ChIP-Seq(Encode)/Homer
Klf9(Zf)/GBM-Klf9-ChIP-Seq(GSE62211)/Homer
Foxa2(Forkhead)/Liver-Foxa2-ChIP-Seq(GSE25694)/Homer
FOXM1(Forkhead)/MCF7-FOXM1-ChIP-Seq(GSE72977)/Homer
FOXK1(Forkhead)/HEK293-FOXK1-ChIP-Seq(GSE51673)/Homer
MafA(bZIP)/Islet-MafA-ChIP-Seq(GSE30298)/Homer
Fox:Ebox(Forkhead,bHLH)/Panc1-Foxa2-ChIP-Seq(GSE47459)/Homer
Hoxd11(Homeobox)/ChickenMSG-Hoxd11.Flag-ChIP-Seq(GSE86088)/Homer
ELF3(ETS)/PDAC-ELF3-ChIP-Seq(GSE64557)/Homer
Cdx2(Homeobox)/mES-Cdx2-ChIP-Seq(GSE14586)/Homer
NFAT:AP1(RHD,bZIP)/Jurkat-NFATC1-ChIP-Seq(Jolma_et_al.)/Homer
Lhx1(Homeobox)/EmbryoCarcinoma-Lhx1-ChIP-Seq(GSE70957)/Homer
Tbx5(T-box)/HL1-Tbx5.biotin-ChIP-Seq(GSE21529)/Homer
Nanog(Homeobox)/mES-Nanog-ChIP-Seq(GSE11724)/Homer
NFkB-p65-Rel(RHD)/ThioMac-LPS-Expression(GSE23622)/Homer
Hoxa9(Homeobox)/ChickenMSG-Hoxa9.Flag-ChIP-Seq(GSE86088)/Homer
RUNX2(Runt)/PCa-RUNX2-ChIP-Seq(GSE33889)/Homer
GATA(Zf),IR3/iTreg-Gata3-ChIP-Seq(GSE20898)/Homer
GATA(Zf),IR4/iTreg-Gata3-ChIP-Seq(GSE20898)/Homer
ERG(ETS)/VCaP-ERG-ChIP-Seq(GSE14097)/Homer
Foxo3(Forkhead)/U2OS-Foxo3-ChIP-Seq(E-MTAB-2701)/Homer
Stat3+il21(Stat)/CD4-Stat3-ChIP-Seq(GSE19198)/Homer
HIC1(Zf)/Treg-ZBTB29-ChIP-Seq(GSE99889)/Homer
Maz(Zf)/HepG2-Maz-ChIP-Seq(GSE31477)/Homer
Hoxa11(Homeobox)/ChickenMSG-Hoxa11.Flag-ChIP-Seq(GSE86088)/Homer
ETV1(ETS)/GIST48-ETV1-ChIP-Seq(GSE22441)/Homer
Pitx1(Homeobox)/Chicken-Pitx1-ChIP-Seq(GSE38910)/Homer
FoxL2(Forkhead)/Ovary-FoxL2-ChIP-Seq(GSE60858)/Homer
NF1(CTF)/LNCAP-NF1-ChIP-Seq(Unpublished)/Homer
Unknown(Homeobox)/Limb-p300-ChIP-Seq/Homer
Hoxd10(Homeobox)/ChickenMSG-Hoxd10.Flag-ChIP-Seq(GSE86088)/Homer
Hoxd12(Homeobox)/ChickenMSG-Hoxd12.Flag-ChIP-Seq(GSE86088)/Homer
HNF1b(Homeobox)/PDAC-HNF1B-ChIP-Seq(GSE64557)/Homer
GLIS3(Zf)/Thyroid-Glis3.GFP-ChIP-Seq(GSE103297)/Homer
Foxo1(Forkhead)/RAW-Foxo1-ChIP-Seq(Fan_et_al.)/Homer
RUNX1(Runt)/Jurkat-RUNX1-ChIP-Seq(GSE29180)/Homer
Rfx6(HTH)/Min6b1-Rfx6.HA-ChIP-Seq(GSE62844)/Homer
Hoxc9(Homeobox)/Ainv15-Hoxc9-ChIP-Seq(GSE21812)/Homer
NF1:FOXA1(CTF,Forkhead)/LNCAP-FOXA1-ChIP-Seq(GSE27824)/Homer
EBF2(EBF)/BrownAdipose-EBF2-ChIP-Seq(GSE97114)/Homer
TEAD(TEA)/Fibroblast-PU.1-ChIP-Seq(Unpublished)/Homer
ELF5(ETS)/T47D-ELF5-ChIP-Seq(GSE30407)/Homer
Gfi1b(Zf)/HPC7-Gfi1b-ChIP-Seq(GSE22178)/Homer
Stat3(Stat)/mES-Stat3-ChIP-Seq(GSE11431)/Homer
PAX3:FKHR-fusion(Paired,Homeobox)/Rh4-PAX3:FKHR-ChIP-Seq(GSE19063)/Homer
HIF2a(bHLH)/785_O-HIF2a-ChIP-Seq(GSE34871)/Homer
Egr2(Zf)/Thymocytes-Egr2-ChIP-Seq(GSE34254)/Homer
OCT4-SOX2-TCF-NANOG(POU,Homeobox,HMG)/mES-Oct4-ChIP-Seq(GSE11431)/Homer
Tlx?(NR)/NPC-H3K4me1-ChIP-Seq(GSE16256)/Homer
Foxa3(Forkhead)/Liver-Foxa3-ChIP-Seq(GSE77670)/Homer
EBF1(EBF)/Near-E2A-ChIP-Seq(GSE21512)/Homer
NFY(CCAAT)/Promoter/Homer
Atf1(bZIP)/K562-ATF1-ChIP-Seq(GSE31477)/Homer
OCT:OCT-short(POU,Homeobox)/NPC-OCT6-ChIP-Seq(GSE43916)/Homer
NFAT(RHD)/Jurkat-NFATC1-ChIP-Seq(Jolma_et_al.)/Homer
FoxD3(forkhead)/ZebrafishEmbryo-Foxd3.biotin-ChIP-seq(GSE106676)/Homer
Bcl6(Zf)/Liver-Bcl6-ChIP-Seq(GSE31578)/Homer
TEAD4(TEA)/Tropoblast-Tead4-ChIP-Seq(GSE37350)/Homer
Srebp1a(bHLH)/HepG2-Srebp1a-ChIP-Seq(GSE31477)/Homer
ZEB1(Zf)/PDAC-ZEB1-ChIP-Seq(GSE64557)/Homer
ETV4(ETS)/HepG2-ETV4-ChIP-Seq(ENCODE)/Homer
ZNF143|STAF(Zf)/CUTLL-ZNF143-ChIP-Seq(GSE29600)/Homer
Tgif2(Homeobox)/mES-Tgif2-ChIP-Seq(GSE55404)/Homer
Hnf1(Homeobox)/Liver-Foxa2-Chip-Seq(GSE25694)/Homer
EHF(ETS)/LoVo-EHF-ChIP-Seq(GSE49402)/Homer
LEF1(HMG)/H1-LEF1-ChIP-Seq(GSE64758)/Homer
WT1(Zf)/Kidney-WT1-ChIP-Seq(GSE90016)/Homer
Rfx1(HTH)/NPC-H3K4me1-ChIP-Seq(GSE16256)/Homer
STAT4(Stat)/CD4-Stat4-ChIP-Seq(GSE22104)/Homer
CRX(Homeobox)/Retina-Crx-ChIP-Seq(GSE20012)/Homer
Smad4(MAD)/ESC-SMAD4-ChIP-Seq(GSE29422)/Homer
HIF-1a(bHLH)/MCF7-HIF1a-ChIP-Seq(GSE28352)/Homer
Egr1(Zf)/K562-Egr1-ChIP-Seq(GSE32465)/Homer
PAX5(Paired,Homeobox)/GM12878-PAX5-ChIP-Seq(GSE32465)/Homer
Rfx5(HTH)/GM12878-Rfx5-ChIP-Seq(GSE31477)/Homer

## Sheet: Supplementary Table 10
Supplementary Table 10. 2,000 gene basal signature (Top 2,000 genes enriched in primary mouse basal cells relative to primary mouse luminal cells)
Mafa
Pecam1
2610018G03Rik
Vwa7
Fmo6
Dzip1L
Sox2
Sh3Rf3
Eda
Npas3
Dpysl5
Popdc3
Raver1-Fdx1L
Enox1
Ptpre
Mmrn2
Gpr98
Enpep
Cacna1A
Trp63
Bai1
Col17A1
Ptprq
Pitpnm3
Aldh3A1
Epgn
Ephb1
Sox6
Trim29
Kcnh1
Otoa
Tppp
Arhgap22
Moxd1
Egr4
Reln
Tenm2
Krt5
Cdh3
Prdm1
Dlk2
Krt17
Cyp2S1
Dio3
Slco4A1
E030003E18Rik
Selp
Tns4
Plvap
Fmod
Krt14
Sdk2
Sema6D
Gpr3
Obsl1
Krt16
Lgals7
Lamb3
Nrg2
Mreg
Schip1
Scpep1
Apoe
Hunk
Ces2E
Arhgap24
Aqp3
Hoxd10
Egln3
Tgfb1I1
Cp
Trpv4
Lama3
Cpne2
Fam101B
Arhgef39
Il11
Nacad
Ets1
Anxa8
Fam169A
Spon2
Sult5A1
Pltp
Rasa3
Ppp1R18
Ptprb
Pdpn
Pkp1
Shh
Pgm5
Col16A1
Lif
Pdgfb
Slc12A4
Egr3
Tpm2
Snai2
Sorcs2
Prkcg
Cdh13
Gli3
Jag2
Axl
Adora2B
Lrp4
Irf5
Megf11
Btbd11
Map6
Nipal4
Cd109
Nrg1
Ntrk3
Cyp26B1
Ugt1A6A
Gm15698
Dll1
Car9
Gprasp2
Rgs12
Ly6D
Krt75
Gja1
Col23A1
Smtn
Vwa1
Pcdh19
Msn
Ivl
Fhod3
Edaradd
Spry4
Ehd2
Pvrl1
Ereg
Plekhh2
Pdk4
Cacna2D1
Camk4
Bai2
Eva1A
Fam83G
Npr2
Adam8
Vwf
Slc6A4
Slc2A9
Adamts1
Olfml2A
Oaf
Ccnd2
Rbp1
Dusp6
Egfl6
Ncs1
Procr
Col4A1
Col4A4
Jag1
Tcf15
Lama1
Fjx1
Chsy1
Galnt14
Col4A2
Tgm2
Kirrel
Nrp2
Hs3St1
Iffo2
Hmga1-Rs1
Tgif2
Slc16A1
Ccdc3
Rasa4
Dusp7
Gpc3
Peg10
Rgs16
Fmo2
Krt15
Vcan
Lrig3
Rdh12
Pkia
Fmo1
Ltbp4
Wnt11
Adm
Lfng
1700025G04Rik
Hoxd13
Cxcl12
Chst11
Mamdc2
Itga2
Vdr
Sdc1
Ror2
Kalrn
Col4A3
Dennd2C
Pcdh9
Aebp1
Ptprd
Slc1A3
Hr
Apobec1
Egfr
Fat2
Rbms3
Hspg2
Pmepa1
Agpat9
St3Gal4
Tubb6
Bmp2
Rin3
Irx5
Has3
Epha7
Pxdn
Sox7
Zbtb7C
Apol8
Cpe
Mast4
Cfh
Prelp
Slc2A4
Bmp1
Ctnnd2
Soga1
Bcam
Hgf
Gulp1
Abtb2
Zfp521
Spin4
Rap2B
Fhl1
Nckap5L
Fam212A
Nexn
Col18A1
Lmo1
Pcsk6
Ptprs
D16Ertd472E
Casp4
Dram1
Pvrl3
Frmd6
Klhl29
Maml2
Flna
Gpt
P2Ry1
Sh3Rf2
Itga9
Il33
Pld1
Ptpru
Dcn
Cplx2
Rhbdl3
Sdc3
Plscr2
Gpsm1
Flt1
Sncaip
Etv4
Sco2
Fstl3
5730559C18Rik
Maf
Sfn
Nuak2
Icam1
Fam49A
Bmp3
Lrig1
Gm3002
Agrn
Epb4.1L3
Megf6
Aqp1
Pard6G
Rassf2
2210409E12Rik
Msrb3
Stard13
Stbd1
Gypc
Atp10D
Antxr1
Epha2
Hoxd11
Scarf2
Adcy1
Pcdhgc3
Gjb4
Mfsd7B
Dst
Wnt10A
Srd5A1
Ccdc136
Smoc2
Htra1
Sh3Pxd2B
Pfkp
Relt
Ackr1
Zfp385A
Ntng2
Ppic
Fst
Heg1
Fras1
Ndrg1
Frmd4A
Pde4B
Arhgef17
Tpm1
Sall3
Lrp12
Sparc
Rgs10
Prss23
Slc35D1
Vit
Bok
Evc
Sele
Serpinb5
3632451O06Rik
Ptpn14
Arl4C
Glrb
Evc2
Itih2
Fkbp10
Pak6
Lamb1
Cdc42Ep3
Ston2
1810010H24Rik
Eogt
Lor
Phlda3
Hcar2
Kctd12
Lbh
Tgfb1
Vwa2
Efnb1
Cldn1
Apoc1
Dio2
Tns1
Afap1L2
Nfkb1
Sema4C
Lingo1
Papln
Rbms1
Exosc6
Lrp1
Mpdz
Tenm4
Car13
Tinagl1
Tshz1
Cdh5
Ifitm3
Ces2G
Tnip3
Ntf5
Phospho1
Adamts9
Rab8B
Itga5
Sned1
Cebpa
Igfbp2
Kctd15
Robo2
Homer3
Samd4
Ttc9
Tenm3
Ptk7
Trp53I11
Cald1
A3Galt2
Thbs1
Pcsk5
Nfe2L2
Tmem45B
Abcb1B
Ier5
Emcn
Rufy4
Grin3B
Ano9
Wipf1
Sh2B2
Col12A1
Hmga1
Cntln
Plaur
Glis2
Rhoj
Adcy3
Fbln2
Pdzd2
Ifitm10
Gem
Stx11
Slc22A15
Gas7
Ltbp1
F3
Fosl1
Gch1
Lag3
Fhad1
Medag
Tex10
Ercc8
Ugt1A6B
Wdr53
Igsf3
Pxn
Rrp8
Sik1
Slc16A9
Trip6
Cnn2
Tfap2C
Ephb3
Fzd1
Usp11
Fscn1
Cttnbp2
Rock2
Cdcp1
Palm2
Tnc
Robo1
Fhl3
Id1
Itga8
Palld
Pla2G7
Slit3
Serpine1
Amotl1
Hbegf
Pm20D1
Fat4
5430435G22Rik
Serpinh1
Id2
Ackr3
Itgb4
St3Gal2
Fstl1
4632428N05Rik
Fblim1
Krt13
9430020K01Rik
Phldb2
Cxcl10
Tfrc
S100A6
Thsd7A
Tnfrsf10B
Aff3
Col6A4
Msx2
Cd93
Hoxa9
Arhgef26
43162
Top1
Pqlc3
Gucy1B3
Cyp2J9
Crybb3
Nod2
Dusp14
Anxa3
Chst3
Timp3
Jph1
Sh3Bp1
Plscr1
Tchh
Chkbcpt1B
Dgki
Crim1
Fam126A
Hilpda
Ext1
Cmtm3
Adam22
Gas6
Plch2
Ctgf
Phldb1
Il1Rap
Apbb2
Irx3
Numbl
Dnajc27
Adarb1
Alpl
Fli1
Fzd2
Col4A5
Gm12505
Pcdhga10
Ism1
Grip1
Pcsk9
Shf
Lamc2
Lhfp
Grasp
Ptn
B9D2
E130012A19Rik
Lmnb1
Arc
St3Gal1
Zbtb46
Pim1
Mmp14
Mir17Hg
Itga3
Gpnmb
Synpo
Kitl
S100A10
Map4K4
Slc7A11
Nrn1
Runx1
Card10
Dennd5B
Dsel
Zswim6
Zfp296
Arl13B
Tmtc1
Plin4
Igfbp5
Ldlr
Zfp36L2
Pxdc1
Aebp2
Lcat
Cxcl9
Fez2
Plekho2
Tead1
Arl4D
Tgfbr3
Taf4B
Loxl4
Efna5
Bend4
Haus3
Adamdec1
Frrs1
Id3
Matn2
Olr1
Luzp1
Pkd2
Olfr1033
Ust
Rasal2
Ssbp2
Tmem252
Zc3H12C
Rtn2
Adamts10
Fgfr2
Dclk1
Il6Ra
Mmp2
Itgav
Fam65A
Nasp
Marcksl1
Camsap2
Cebpb
Cspg4
Clcf1
Cd44
Cacna1C
Por
Atp8B2
Fhl2
Rassf10
Baz1A
Slc19A2
Kif13A
Mafb
Dgkd
Tgm1
Spred1
Prkx
Pnp2
Tank
Cys1
Trnp1
Acvrl1
Gpc4
Gsto1
Efhd2
Clic4
Piezo1
Il20Rb
E2F3
Prx
Pdgfc
Hif1A
Arhgap23
Rel
Swap70
Eva1C
Cntfr
Smchd1
Foxc1
Irs2
Pdzrn3
Bambi
Pdgfa
Kank4
Lamc1
Csgalnact2
Ctnnal1
Adamts2
Pknox1
Aoc2
Fgfr1
Cdkn1A
Egr2
Socs1
Gm20362
Kansl1L
Ecm1
Tox2
Cpne7
Inf2
Ccdc85B
Rhoc
Pdlim7
Erf
Hivep2
Zak
Trabd2B
Spats2L
5031439G07Rik
Ptrf
Nmnat3
Igf2Bp2
Rhbdl1
Fgd3
Nat6
Zfp131
Errfi1
Steap4
Myo7A
Plekhg2
Perp
Asph
Sfr1
Hgfac
Ier3
Ephb4
Zfp948
Raver2
Homer1
Sulf1
Kcne4
Adamts17
Cirh1A
Peak1
Slc17A8
Tbc1D10A
Pkdcc
Sspn
Mier3
Odc1
Plet1
Itgb8
Spred2
Spry2
Zc3Hav1L
Map9
Rap2A
Rnmtl1
Adam1A
Ilk
Lrrc8C
Bc064078
Cdc14B
Pak1
Lbp
Eva1B
Rgma
Trim62
Mtmr11
Bicd2
Slc4A11
Sh3Rf1
Sema3C
Rrad
Cyr61
Trf
Itgb1
Gabbr1
Emd
Cdt1
Wdr92
Mapkbp1
Nat14
Lonrf3
Csf3
Pcdhga5
Gm7694
Gls
Pcf11
Itpr1
Mex3C
Asb1
Slc39A14
Myo9A
Osmr
Ethe1
Dsp
Rras
B630005N14Rik
Hat1
Stx1A
Hyal2
Golim4
Etv3
Phc2
Micall1
Impa2
Plek2
Fads1
Areg
Qk
Slc4A7
Pcdh7
Itga6
Stk40
Bnip2
Mfge8
Ism2
Aa388235
Sprr2H
Sertad2
Pqlc1
Mark1
Dot1L
Notch2
Hs3St3A1
Dcbld2
Ankrd10
Eml4
Rnf217
Osgin1
Itgb6
Tuba1C
Egr1
Ptpn12
Sntb2
Ackr4
Ldlrap1
Tspan4
Caprin2
Chst15
Slc7A6
Gpc6
Kif21B
Zfp653
Urb1
Slc26A2
Rab20
Gm5088
Syde2
Bach1
Hells
Chd1
Olfm1
Zfp54
Gria3
Tnfrsf12A
Kpna4
Tagln
Rhbdf1
Ovol1
Cdca7
Lpar5
Il6
Tgfa
Prkcdbp
Smo
Inmt
Zfp202
Gpc1
Tnfaip8
Med13
Arhgap10
Notum
Pitrm1
Rnpc3
Hivep3
Ahnak
Sftpb
Ahdc1
Arhgap42
Psd
Slc16A11
Heph
Myl9
Ell3
Fam198B
Inpp4A
Vcam1
Rassf5
Snta1
Spag9
Wwtr1
Fbxw4
Osgin2
Capg
Mmd
Ybx3
Hyal1
Arhgef40
Rev1
Dlc1
Adam28
Pard3
Ankrd9
Thbs2
Nup62
Sema6A
Kcnk2
Cbfb
Map7D1
Xdh
Fbxo11
Mapre1
Maff
Nid1
Tmem51Os1
Ski
Pmp22
Hhat
Amy1
Ctbp2
Rusc2
Otud1
Rbbp8
Armcx2
Vasp
Ccsap
Obfc1
Stil
Ptpn1
Nlgn2
Sh2B3
Neu3
Ercc1
Vangl1
2410016O06Rik
Ncoa7
Peli2
Ghr
Pitpnc1
Pax9
Plxnd1
Ppl
Apcdd1
Stx2
F2R
Tmed5
Sap30
Tango6
Rsc1A1
Fem1B
Tln1
Prr7
Thoc6
Agpat4
Tob2
Il6St
Rnd3
Elk4
Slc7A1
Myl12A
Eno1B
Bdp1
Elf4
Rrp15
Txnrd1
Iigp1
P4Ha1
Id4
Epas1
Tmem185B
Sema3A
Col27A1
Fam107B
Lsm5
Xrcc4
Padi1
Nhsl2
Hyal3
Jdp2
Myh9
Abcc5
2810403A07Rik
Me3
Rab11Fip5
Zyx
Ttc28
Siva1
Kank1
Cdca4
Bag3
Lbr
Ror1
Dpyd
Cmtr2
Tspan9
Picalm
Ubtd2
Nhp2L1
4930402H24Rik
Ppfibp1
Gbp9
Dok4
Gng12
Nfkbie
Psd3
Rin1
Rap1B
Mbnl1
Gabpb1
Dse
Anxa5
Etf1
Nxn
Papd7
Med13L
Arhgef3
Enpp1
Tmem176A
Myo10
Abi1
Ajuba
Plce1
Tra2A
Snhg5
Itpkc
Cotl1
Pros1
Tesk1
Nbl1
Fermt1
Epha4
4933409K07Rik
Urah
Aldh1A1
Dock6
Lypd3
Fam110C
Lactb
Bdkrb2
Zbtb1
Epb4.1L4A
Ppp2R3D
Bmp7
Ddx21
Ksr1
A630072M18Rik
Col7A1
Zfp281
Maml1
Il17Ra
Anapc10
Alg13
Slc29A1
Csrnp1
Rcor1
Aldh1A7
Apex2
B4Galt2
Bcor
Wsb1
Timp2
Shoc2
Hdgfrp3
Mmp24
Nfkb2
Npas2
Acvr1
Ttll3
Ptprg
Hspb1
Bcl11A
Plekhm2
Angptl2
Btbd10
Aoc3
Rps6Ka3
Slc25A25
Slc38A2
Slc5A3
Cep170
Efemp1
Rab43
Socs3
Ispd
Klhl15
Ctps
Ddx3Y
Plcd1
Plxnb1
Snapc1
Hmces
Mum1L1
Fzd7
Rbmxl1
Nradd
Gm5424
Rnf19B
Tgfbr1
Capn2
Sgk3
Rbbp6
Cast
Fzd8
Itsn1
Bhlhe41
Rai2
Ehbp1
Eif6
Galnt18
Mcm4
Pramef8
1190002N15Rik
Cxcl14
Sfpq
Fam102B
Sik2
Auts2
Nfatc1
Trp53
St6Galnac2
Epb4.1L2
Abcg2
Spata5
Zfp52
Aqp9
Prkar1B
Actr3
Elovl7
Tpbg
Msantd3
Styx
Cntnap1
Lin54
Ppp2Cb
Tjap1
Lrrc73
Nfkbia
Pdlim5
Nfatc2
Itga1
Mdfi
Tnik
Sp8
Lats2
Foxn2
N4Bp3
Ppp1R13L
Furin
Wls
Sp4
Afap1L1
Tnks2
Snrnp48
Rarg
Rnf122
Ifitm2
Foxo1
Fmr1
4931428F04Rik
Ctdp1
4930539J05Rik
Bc030336
Utrn
Nr4A2
Ppid
Arhgap21
St5
Ccdc86
Slbp
Dpy19L1
Esf1
Panx1
Cks2
Tpm4
Smad7
Chrnb1
Nr1D1
Tiam1
Art3
Nop58
B3Gnt2
S100A16
Fam169B
B3Glct
Mat2A
Cpne8
Rrs1
H2-L
Tshz2
Smurf2
Mapk4
Rab12
Ngfr
Ahctf1
Tmsb10
Bhlhe40
Dmwd
S100A14
Tns3
Ugcg
Cdh24
Ercc5
Foxa1
Emp1
Hprt
Dkk3
Atp2B1
Pip4K2A
Ddit4
Sprr1A
Arhgdib
Flnc
Mgmt
Coil
8030462N17Rik
Grwd1
Ptger4
Mall
Acot9
Larp7
Dlgap4
Plxna1
Cmip
Pygm
Acta2
Rai14
Prr3
Ppp1R2
Tmem120A
Adamts13
Sesn2
Ndrg2
Slc2A1
Tpp2
Klf16
Smurf1
Rab31
Ptger3
Prnp
Ssfa2
Mier1
Tnfrsf1B
Skil
Rad18
Orc6
Hnrnpd
Srgap2
Stxbp1
Arpc2
Rasd2
Gm19757
Gja4
Kdm6B
Lims1
Map3K6
Map4
Slc30A4
Pstpip2
Syne2
Pop4
Rem2
Lama5
Patl1
Cstb
Lemd3
Pawr
Shq1
Nup153
Rasl11B
Pls3
Isy1
Arhgef25
Wdr82
Arap2
Hspb8
Uap1
Nop2
Hnrnpdl
Vrk2
Scarb2
Strn3
Pom121
Gtpbp4
Rbpj
Rybp
Tinf2
Ccnyl1
Med14
Smarcad1
Arhgef10
Lmo4
Syncrip
Map2K3
Peli1
Zhx2
Ak6
Ankrd11
Khdrbs1
Actn1
Suv39H1
Nfat5
Jam2
Nxph3
Kifc3
Orai2
Dcun1D1
Ipo5
Met
Dchs1
Zfp275
Cers6
Mical1
Sptan1
Dbn1
Cd300A
Rsbn1
Ran
Nr4A3
Dido1
Rap2C
Plk2
Ppp1R12A
Fosb
Eif2Ak4
Srsf7
Fhdc1
Prkar1A
43353
Pank3
Meis2
Glcci1
Mttp
Bicc1
Nab1
Bcar1
Rpl30
Magohb
Diap3
Aplp2
Narg2
Net1
Sowahc
Osbpl11
A830080D01Rik
Ube2D3
Ccrn4L
Irf6
Sclt1
Tpst1
Tjp2
Dcaf15
Pwp2
Ctsl
Stat3
Fat1
Car8
Akap7
Setbp1
Nr4A1
Numb
Atpif1
Kcnn4
Raly
Rlf
Mapkapk3
Zfp280B
Tmem68
Yrdc
Katna1
Hdac4
Rps27Rt
Rab35
Bcl7C
Smg1
Csdc2
Atg3
Asun
Tmem176B
Svil
43350
Bc005764
Nptn
Trim47
Eif4A1
Gins1
Arid4B
Stx6
Med26
Tiparp
Tmem65
App
Ece1
Sirt1
Igfbp4
Samd5
Pkn2
Usp12
Kbtbd2
Ncam1
Ppp2R2A
Zfp800
Hmox1
Lrrfip1
Rtn4
Mkl1
Tmem51
Sema5A
Cx3Cl1
Ak4
Pbx1
Purb
Bzw1
Ncl
Gpm6B
Rsl1D1
Trio
Cxcl1
Sptlc2
Dusp5
Ccdc23
Csnk1A1
Agpat6
Lrch1
Lpcat2
Tatdn2
Nrf1
Tnf
Tfap2A
Irak1Bp1
Isg20L2
Klf4
Notch1
Syde1
Pttg1Ip
Bmp2K
Btaf1
Abcd4
Anapc7
Dmtn
Apobr
Taok1
Top1Mt
Zfat
Actn4
Car12
Cldn25
Jade3
Maoa
Gpc2
Dhx15
Phactr2
Ubash3B
Ddb2
9930021J03Rik
Leprel2
Rcor3
Mcm6
Alyref
Cd9
Rrp9
Naf1
Bcar3
Ddx3X
Gpx1
Crebbp
Agk
Hmgcr
Mrto4
Ppp4R1
Bptf
Fbl
Sdc4
Col11A2
Rc3H2
Sdk1
B4Galnt3
Kctd10
Map1Lc3A
Chaf1B
Palm
Sgpl1
Dis3
Zcchc3
Whsc1
Ndfip2
4930470H14Rik
Mak16
Bcl10
Rhbdf2
Ube2S
Trim59
Senp2
Cxcl16
Foxp1
Setd2
Ino80D
Ankrd13C
Csnk2A2
Rnf24
Bend5
Fbxo45
Zfp593
Utp14B
Snrpf
Rassf1
Etfdh
Tsr1
Rnase4
Ift43
Slc20A1
Nmd3
Hmgxb3
Ythdc2
Nkrf
Phlda1
Podxl
Rnf152
Nrm
Smarca5
Prkcd
Plcd3
Eif4E
Parp8
Pkp3
Hk2
Tcerg1
Usp27X
Anxa2
Hnrnpab
Kti12
Nup54
Mrpl3
Map4K3
Gtf2F2
A130010J15Rik
Antxr2
Lyst
Rbm12
Wdr43
Utp20
Ppp4R2
Gnl3
Nop14
Slc6A6
Itprip
Smc1A
Ahi1
Trim8
Esd
Idi1
Rdx
Chd4
F11R
Specc1
Acer3
Pdcd10
Gpd2
Plcxd1
Rfx5
Krr1
Tmem8B
Wdr3
Spon1
Rab6A
Spsb1
Elf2
Smad2
Ier5L
Nap1L1
Wee1
Magoh
Hspa1B
Afap1
Il4Ra
Nptxr
Cachd1
9430008C03Rik
Ptp4A2
Katnal1
Zfp704
Tgfb2
Hook3
Cdh1
Tmem41B
Prkch
Cox11
Ripk4
Zdhhc18
Slc6A8
Sipa1
Pop1
Pitpnm2
Dqx1
Gm10052
Fes
Zfp26
Rapgef6
Rhog
Per2
Rbfox2
Rnf19A
Mterfd2
Map2K4
Pcgf5
Ankrd6
Tbcel
Bahcc1
Unc45A
Camk2N1
Dmtf1
Hnrnpa0
Zfp36L1
Mia
Cdkl5
Rfx7
Dcp2
Adamtsl5
Sf3B1
Hnrnpf
Ogn
Bhlhb9
Api5
Dnajb4
Wipi2
Wdr45B
Mthfd1
Rassf8
Ttc39B
Adarb2
Mef2A
Bach2
Uba6
Sltm
Kmt2A
Cse1L
Zbtb6
Phf10
Dennd5A
Tra2B
Hnrnpu
Sdad1
Nup98
Snrpg
Mob1A
Nf1
Atxn1
Zfp219
Nras
Bid
Tnfrsf1A
Stk17B
Hnrnph1
Dock5
Zfp326
Islr
Pcnx
Cpsf7
Ctu2
Zfp462
Usp24
Eng
6530402F18Rik
Cav1
Mpzl2
Sec24B
Usp31
D230025D16Rik
Sema3F
Srsf2
Shroom4
Slc23A2
Fam117B
Fam57A
Cdh11
Gyk
Pcdh18
Lepre1
Fbxl7
Ptch1
Pnp
Brpf3
Trmt10A
Pdcd11
Samd4B
Tmx4
Rbm25
Smarca2
C3
Stau1
Evl
Lmna
Rcl1
Srpx
Nxf1
Agpat5
Tgif1
Pphln1
Ythdc1
Prkd3
Mapkapk2
Tnfaip1
Nufip1
Reep4
Usp34
Osbpl8
Mgst1
Crkl
Baz2B
Nedd9
Ttl
Cep83
Mbp
Txnrd3
Ctdspl2
Dbi
Rbm12B1
Vezf1
Banf1
Scaper
Mical2
Hnrnpc
Plk3
Map3K7
Fcgrt
Nes
Gm13889
Gjb3
Ly75
Plekha7
Paqr3
Sorbs3
Tpm3
Traf2
Ltbp3
Cnbp
Dusp1
Dapk1
Mtmr12
Alas1
Brix1
Sgce
Ndufaf2
Zfp703
Pcna
Snrpd1
Cish
Prpf38A
Arhgef11
Fam214B
Zfp955A
Socs5
Cdca7L
Smndc1
Tcf7L1
Sub1
Ccdc34
Ablim1
Cyth3
Arl6Ip6
Srxn1
Pld2
Cklf
Naa15
Dnmt1
Xrn2
Hnrnpll
Igfbp3
Gsr
Zfp467
Pdzd8
Gemin4
Cnot4
Lsm14A
Arid5A
Ythdf2
Mdn1
Arhgap35
Gm10845
Tgfbr2
Nol12
Osbpl5
Sppl3
Ndufaf4
Fbxw7
Akap11
Crem
Pabpc1
Nolc1
Yod1
Hras
Slc16A3
Ptpn13
Calm2
Nrip1
Polg
Snrpa1
Ggta1
Pcnt
Csrp1
Au019823
Cd3Eap
Fam188B
2900026A02Rik
Ubxn8
Rpp38
Cenpl
Coq10B
Hes1
Lsm8
Adamtsl4
Hipk3
Zfp644
Rcan1
Rbpms
L3Mbtl3
Dlst
Tsku
Eps8L2
Xpo6
Sh3D21
Cdr2L
Sbspon
Arl5B
Pak2
Twistnb
Zhx3
Crk
Tgtp1
Tubb5
Ets2
Nol10
Ktn1
Cib2
Irx2
Spin1
Sipa1L2
Ep300
Polr1C
Acad9
Usp37
Thoc2
Tanc2
Strn
Naa50
Bcl6
Prkrir
Nup160
Phf13
Tln2
Paxip1
Elavl1
Tacstd2
Smek1
Ywhab
Sash1
Mapre3
Nrarp
Mccc1
Cct6A
Kcnip3
Gpatch2L
Map2
Tfe3
Ywhaz
Eaf1
Helz2
Eif4E3
2410004B18Rik
Hmgxb4
Stag1
1810055G02Rik
9230110C19Rik
Ube2I
Traf3
Ptp4A1
Ppan
Usp9X
Cpne1
Dock1
Gfm1
Cttnbp2Nl
Dnttip2
Sema4B
Ano6
Rps19
Relb
Fubp1
Prpf38B
Eif1
Fgd1
Tmem106A
Fgfr1Op
Hnrnpa1
Nrbp2
Bc027231
43166
Spryd7
Cdk13
Arhgef12
Fgf1
Mob3C
Wnt7B
Champ1
Mical3
4931406P16Rik
Prrc2C
Supv3L1
Msl2
Yap1
Haus2
Gpbp1
Gpx2
Zxdb
Atp13A3
H2Afy2
Hmgcs1
Zzz3
Zc3H10
Fam216A
Mgat1
Cyba
Ralb
Sertad1
Pcyox1L
Plekhg6
Ruvbl1
Capns1
Arih2
Brwd1
Cactin
Cd68
Chordc1
Acap3
Zdhhc20
Lrrc49
Rras2
Gli1
Alpk1
Mcl1
Exosc8
Pde2A
Cdc42
Flywch2
Atf1
Eepd1
Pfn1
Dip2A
Lnpep
Trmt11
Ss18
Mybbp1A
Ppp1R10
Oasl2
Cxadr
Fryl
Dnajb1
Dip2C
Wdr36
Dbr1
Mta2
Eed
Tnk2
Rnf111
Stra6
Tuba1B
Pdss1
Lgals4
Pcgf6
Rfx3
Cnksr3
Pum2
Pde3B
Rerg
Zc3H12A
Fbxl15
Utp15
Zfp956
Ebna1Bp2
Mapk8
Dyrk1A
Wwp1
Ifit2
Plcb1
Nup93
Gnl2
Rps15A
Tyw5
Ltv1
Gbp6
Zbtb2
Fmo3
Frmd4B
Zfp935
Jak1
Bcl2
Nuak1
Dtx2
Skiv2L2
Npm1
Kdm3A
Gprc5A
Gdf15
Med4
Diexf
Naif1
Pola1
Epc2
Stmn1
U2Af1
A730008H23Rik
Hspa9
Capn12
Lancl3
Elf1
Uck2
Tada3
Traf4
Bmp4
Srsf3
Zbtb5
Plscr3
Eif4H
Sfswap
Tnks1Bp1
Erbb2Ip
Hspa4
Gtdc1
Hspa8
Hnrnph3
Rab32
Grb2
Polr3H
Zfp503
Nipa2
Nol11
Rbmx
Scmh1
Lnp
Fndc4
Slc25A13
Ptprm
Fgfrl1
Itgb1Bp1
Larp4B
Smox
Arhgap5
Has1
Rbm4B
[truncated: 1 more rows]
