# Supplementary material for: Prostate lineage-specific metabolism governs luminal differentiation and response to antiandrogen treatment
Source: Nat Cell Biol. 2023 Dec 4;25(12):1821–32. doi: 10.1038/s41556-023-01274-x (PMC10709144; doi:10.1038/s41556-023-01274-x)
Supplement: Supplementary file 3 — All statistical source data. [file 41556_2023_1274_MOESM3_ESM.xlsx]

## Sheet: 1c
	Basal 1	Basal 2	Basal 3	Luminal 1	Luminal 2	Luminal 3
Pkm	0.892324	0.81289	1.02204	-1.01423	-0.820987	-0.892039
Glut1	1.07381	0.981818	0.65646	-0.894836	-0.902134	-0.91512
Mct1	1.03263	0.578035	1.08206	-0.810671	-0.955492	-0.926569
Hk2	1.13435	1.01486	0.531119	-0.830916	-0.906903	-0.94251
Pfkp	0.877603	1.26947	0.510947	-0.848111	-0.903155	-0.906755
Gapdh	1.28156	0.940488	0.340448	-0.581897	-0.821197	-1.1594
Pgk1	1.11095	1.18788	0.248759	-0.876785	-0.582111	-1.08869
Aldoa	0.624194	1.37591	0.179776	0.00264539	-0.701903	-1.48063
Eno1	1.28301	1.2239	-0.938998	-0.521708	-0.244902	-0.801301
Pgam1	1.85143	-0.933964	-0.531123	0.0681762	0.166377	-0.620894
Ldha	-0.553029	-0.310151	-1.59141	0.954054	0.629071	0.87146
Ldhb	-1.00216	-0.643601	-0.911875	0.752139	0.376286	1.42921
Gpi1	-0.829629	-0.892009	-0.8816	1.30025	0.967147	0.335839
Tpi1	-0.697486	-0.956328	-0.969069	1.21592	1.01301	0.39395
Pcx	-0.814295	-0.911813	-0.986957	1.0346	0.677339	1.00112
Idh2	-1.05223	-0.553595	-1.03236	1.06653	0.513746	1.0579
Sdha	-0.516936	-1.09949	-1.01611	1.16677	0.899931	0.565847
Cs	-0.828474	-0.944093	-0.800465	0.333752	0.83416	1.40512
Pdha1	-0.282434	-0.835697	-1.38429	0.474215	0.904837	1.12337
Aco2	0.0937319	-1.00883	-1.45075	0.773221	0.759777	0.832857
Fh1	-0.745345	0.609584	-1.57095	0.257737	0.230129	1.21885
Scs	-0.0043716	0.790891	-1.82671	0.654724	-0.324303	0.709768
Ogdh	1.57377	-0.264206	0.320517	-1.26153	0.40367	-0.772218
Mdh2	1.23336	1.08472	0.267259	-0.871516	-0.893424	-0.820394

## Sheet: 1d
	Basal 1.1	Basal 1.2	Basal 1.3	Luminal 1.1	Luminal 1.2	Luminal 1.3	Basal 2.1	Basal 2.2	Basal 2.3	Luminal 2.1	Luminal 2.2	Luminal 2.3	Basal 3.1	Basal 3.2	Basal 3.3	Luminal 3.1	Luminal 3.2	Luminal 3.3
UDP	1.00106	0.58884	1.10732	-0.89907	-0.89907	-0.89907	0.879262	1.25925	0.525195	-0.8807	-0.88214	-0.90086
IMP	1.04119	0.721016	0.961154	-0.90779	-0.90779	-0.90779	0.902554	1.26026	0.493797	-0.86295	-0.89925	-0.89442	0.893204	0.979402	0.859268	-0.83659	-0.88173	-1.01355
ATP	0.979836	0.469131	1.2088	-0.83532	-0.92185	-0.90059	0.621222	1.33469	0.696518	-0.8468	-0.91591	-0.88972	0.83618	1.07548	0.815199	-0.93129	-0.90914	-0.88643
F16BP	1.06081	0.762218	0.897555	-0.79911	-1.00258	-0.91889	0.771992	1.24985	0.662713	-0.89716	-0.90853	-0.87887	0.7841	1.16612	0.757274	-0.95801	-0.91812	-0.83136
G3P	1.10088	0.667751	0.938248	-0.79799	-0.99406	-0.91483	0.802423	1.24404	0.637532	-0.90052	-0.91049	-0.87299	0.83663	1.09049	0.793228	-0.98512	-0.92104	-0.81419
PEP	1.10458	0.535393	1.04416	-0.87034	-0.89002	-0.92377	0.728343	1.26335	0.68784	-0.87028	-0.96055	-0.84871	0.654941	1.05103	1.00413	-0.98402	-0.85463	-0.87146
ADP	1.03164	0.5741	1.08575	-0.85716	-0.98847	-0.84586	0.826531	1.22767	0.633186	-0.91145	-0.86523	-0.91071	0.750904	1.20228	0.736947	-1.02524	-0.90498	-0.7599
R5P	1.20995	0.305173	1.08758	-0.87604	-0.89426	-0.83241	-0.43336	1.14624	1.41189	-0.70826	-0.70826	-0.70826	-0.20692	1.6638	0.640422	-0.75428	-0.27907	-1.06395
UMP	1.37444	0.202028	0.959482	-0.80157	-0.90548	-0.8289	0.753913	1.29217	0.622493	-0.88188	-0.87639	-0.9103	0.731782	1.14963	0.828834	-0.95656	-0.91668	-0.837
S7P		0.2637	1.25278		-1.08316	-0.43331	1.12512	0.827104	0.7661	-0.90611	-0.90611	-0.90611	0.527741	1.34239	0.77096	-0.88036	-0.88036	-0.88036
G6P	1.00879	0.404783	1.21376	-0.71979	-1.01632	-0.89123	0.337118	1.2969	0.956728	-0.77441	-0.7671	-1.04924	0.453694	1.19754	0.990032	-1.02452	-0.70034	-0.91641
AMP	1.45261	0.205897	0.77834	-1.1641	-0.83216	-0.44059	0.895939	1.29824	0.435814	-0.78576	-0.87774	-0.96649	0.63672	1.3135	0.643153	-1.02871	-1.07671	-0.48796
3PG	1.07897	0.439928	1.13194	-0.77445	-0.9583	-0.91809	0.472163	1.15903	1.02416	-0.74162	-0.91439	-0.99934	0.557894	1.20262	0.897695	-1.09102	-0.87909	-0.6881
F6P	0.936672	0.55431	1.1874	-0.82981	-0.98867	-0.8599	0.601886	1.13659	0.838394	-0.327	-1.07447	-1.1754	0.519623	1.00255	1.06111	-1.34615	-0.51471	-0.72243
F1P	1.22847	0.6037	0.844155	-0.76206	-0.9782	-0.93605	0.631554	1.05468	1.00032	-0.66623	-0.96878	-1.05154	0.778079	1.16022	0.741696	-1.13179	-0.87148	-0.67673
G1P	1.1292	0.145184	0.769196	-1.13149		-0.91208	0.368975	1.31313	0.836108	-0.39014	-0.95466	-1.17341	0.910803	1.24159	0.500082	-1.02719	-0.77451	-0.85078
Malate	1.50678	-0.03572	0.875736	-0.80839	-1.01878	-0.51962	0.810988	1.12656	0.459938	-1.22011	-0.00567	-1.17171	0.707621	1.19357	0.752851	-1.20611	-0.67433	-0.7736
Fumarate	1.35324	-1.41052	0.41057	-0.8579	-0.01908	0.523693	0.684136	1.46125	0.36703	-1.11206	-0.55049	-0.84987	-0.21435	1.45834	0.337768	-1.63754	-0.0948	0.150577
Aconitate	1.60624	-0.44932	0.870852	-0.88885	-0.67215	-0.46677	0.07727	0.990102	0.56338	0.516007	-0.32312	-1.82364	-0.99527	-0.45736	-0.12097	-0.78602	0.741699	1.61792
Citrate	1.50006	-0.2649	0.900908	-0.87826	-1.01983	-0.23797	0.104612	1.53022	0.172007	-0.30597	0.085619	-1.58649	-1.15239	-0.46776	-0.6009	-0.06865	0.662146	1.62756
Isocitrate	-0.70396	-1.29767	-0.60486	0.68141	0.70046	1.22462	-0.90748	-0.05999	-0.48347	0.06747	1.9119	-0.52842	-0.83542	-0.62344	-1.03992	0.161051	1.36059	0.977144
a-KG	-0.71046	-1.07882	-0.39584	0.100712	0.33788	1.74653	-0.9633	-0.36899	-0.48615	1.3684	1.15394	-0.70389	-1.12672	-0.77146	-0.74582	0.582	1.27022	0.791774
Succinate	-0.80836	-1.06594	-0.81981	0.764986	0.749799	1.17933	-0.89479	-0.12108	-0.827	-0.13881	1.86203	0.119649	-1.0587	-0.66571	-0.93842	0.597626	0.851424	1.21378
Lactate	-0.87628	-0.96711	-0.63412	0.074412	1.17228	1.23083	-0.29853	-0.53915	-0.90563	0.021704	1.93728	-0.21567	-1.33156	-0.05178	-0.96042	0.795163	0.2893	1.25931
2-HG	-0.75503	-1.08404	-0.81693	0.576962	0.8235	1.25554	-0.7771	-0.47419	-1.05679	0.111781	1.65944	0.536864	-0.99508	-0.82448	-0.90906	0.82334	1.02579	0.879493
Pyruvate	-0.85303	-0.94343	-0.61182	-0.00698	1.42112	0.994138	-0.53518	-0.59957	-0.81807	0.162234	1.90906	-0.11847	-0.97344	-0.82609	-0.90156	0.75028	0.761573	1.18923
5-Oxoproline	-1.15996	-1.05095	-0.43382	0.947616	0.957468	0.739646	-0.7294	-0.56453	-0.73254	1.89837	0.082018	0.046087	-0.90563	-0.87641	-0.76716	0.495065	0.543146	1.51099
Vit-C	-0.82868	-1.09986	-0.76371	0.845933	0.699184	1.14713	-0.81077	-0.67493	-1.02869	0.527682	1.53046	0.456238	-0.8496	-0.88485	-0.79427	0.233802	1.4444	0.85052
ADP/ATP	-0.7448	-0.71231	-0.78502	-0.28265	1.09731	1.42746	-0.55644	-0.63369	-0.62134	-0.33268	1.93619	0.207964	-0.9171	-0.84787	-0.91288	0.568276	0.883544	1.22602
AMP/ATP	-0.63734	-0.66081	-0.66979	-0.57129	1.55097	0.988253	-0.6227	-0.69126	-0.72234	0.113467	1.89712	0.02572	-0.89012	-0.83216	-0.8841	0.850396	0.393905	1.36207

## Sheet: 1e
	Bio rep 1			Bio rep 2			Bio rep 3
Basal	0.774873	0.718175	0.633487	0.522082	0.511499	0.635747	0.588141	0.613008	0.523989
Luminal	0.00377265	0.00572317	0.00595001	0.321099	0.196493	0.0588424	0.121154	0.162008	0.240222

## Sheet: 1f
	Basal 1	Basal 2	Basal 3	Luminal 1	Luminal 2	Luminal 3
Acly	-1.10273	-0.810049	-0.732777	0.77954	0.585036	1.28098
Acaca	0.853214	1.05742	-0.734179	-0.739538	-1.21156	0.774641
Fasn	-0.947016	0.895927	-1.33091	0.089514	0.0606386	1.23185
Scd1	-0.848594	-0.89191	-0.907224	0.973619	1.23207	0.442039

## Sheet: 1g
	Basal 1	Basal 2	Basal 3	Luminal 1	Luminal 2	Luminal 3
Slc39a14	1.2555	0.46372	0.920403	-1.03739	-0.830865	-0.771368
Slc39a6	1.82792	-0.0803426	0.312514	-0.854426	-0.823898	-0.381765
Slc39a1	1.01866	0.497659	0.841662	-0.502982	-0.2089	-1.6461
Slc30a5	-1.22437	-0.0363461	-0.0653657	0.742298	1.46958	-0.885805
Slc30a1	-1.33165	-0.0351108	-0.106659	0.480627	1.61225	-0.619459
Slc39a10	-0.162201	0.602179	-1.56556	-0.484548	0.244235	1.36589
Slc39a4	-1.41658	-1.09022	0.225135	0.66287	0.856172	0.762628
Slc39a3	-0.70603	-1.65766	0.244376	0.898084	0.344415	0.876812
Slc39a7	-0.614366	-0.993112	-1.07887	0.803585	0.776822	1.10594
Slc39a8	-0.940322	-0.791753	-0.875676	0.31833	1.13928	1.15014
Slc30a2	-0.952834	-0.854552	-0.894115	0.862557	0.666937	1.17201

## Sheet: 1h
							Bio rep 1			Bio rep 2			Bio rep 3
						Basal	34.6464	34.8809	34.1163	29.11	29.1648	27.9613	33.8607	34.7718	34.5946
						Luminal	17.2163	10.7069	10.0865	15.8965	12.0034	16.6385	16.47	16.2869	15.8038

## Sheet: 1i
	Bio rep 1			Bio rep 2			Bio rep 3
Basal	5.86241	5.25567	5.32513	4.00525	4.00035	3.89613	4.7438	4.78199	4.79087
Luminal	11.2905	8.42792	7.81478	15.6845	12.8036	15.9915	14.4396	14.3822	14.2689

## Sheet: 1j
	PKM	GLUT1	MCT1	HK2	PFKP	GAPDH	PGK1	ALDOA	ENO1	PGAM1	LDHA	LDHB	GPI1	TPI1	PCX	IDH2	SDHA	CS	PDHA1	ACO2	FH1	SCS	OGDH	MDH2
Patient 1	-0.387156	-0.784847	-2.78412	0.583254	-0.914377	-0.494854	-0.535093	-0.128963	-0.717643	-0.732402	-0.440295	-2.00733	-0.6413	-0.378845	0.280574	1.93345	0.0038698	-0.789232	-0.669115	-0.115021	1.21131	-0.0218025	0.335236	-0.479106
Patient 2	-0.453503	-0.727372	-1.62451	0.477518	-0.674247	-0.531122	-0.356877	-0.0986344	-0.891149	-0.818052	-0.368102	-2.15196	-0.797678	-0.305933	-0.360122	1.48229	0.202057	-0.647794	-0.644341	-0.302117	0.392118	-0.113074	0.0544119	-0.620149
Patient 3	-0.342587	-0.325758	-1.767	0.457459	-0.799235	-0.549711	-0.562014	-0.0657705	-0.614792	-0.742268	-0.66369	-1.49906	-0.735148	-0.386092	0.096645	1.68283	0.133297	-0.64526	-0.590041	-0.115671	0.506994	0.0460795	0.472309	-0.417489

## Sheet: 2f
	G6P-F6P			3PG			Pyruvate			Lactate
Day 1-3	62.7155	64.3303	64.7264	76.8099	76.25	94.063	80.9916	80.3784	80.6377	57.6977	55.0771	56.4168
Day 3-5	55.0576	53.5229	52.6531	82.7762	80.9321	73.5833	78.8551	81.0687	78.979	51.0543	51.8759	52.551
Day 5-7	65.7156	66.9833	69.3598	82.5583	82.1526	77.1206	82.6734	81.692	84.2448	64.8408	65.0601	64.2215

## Sheet: 2g
	Citrate			Aconitate			aKG			Succinate			Fumarate			Malate
Day 1-3	21.2239	27.6096	24.1753	1.4882	1.53337	1.69882	1.9832	4.64057	3.00522	0.685043	0.0368707	0.76908	6.90865	6.45844	5.03966	10.4776	10.6314	9.83554
Day 3-5	16.3374	25.7459	19.8384	6.57788	5.94989	7.45695	10.6318	11.3162	8.69816	6.5568	7.25021	8.0353	14.3289	16.5281	15.4487	20.7649	20.8608	21.978
Day 5-7	29.0944	28.5803	28.9807	23.5172	23.5826	23.9096	31.4934	32.4134	31.0502	22.4558	25.5218	20.9896	23.1192	22.3403	21.6485	28.6184	27.3778	28.2678

[truncated: 59 more sheets: 2h, 3a, 3b, 3c, 3g, 3h, 3k, 4b, 4c, 4d, 4e, 4f, 4g, 4h, 4i, 4j, 5a, 5j, 6a, 6b …]
